# Supplementary material for: A catalog of validity indices for step counting wearable technologies during treadmill walking: the CADENCE-Kids study
Source: Int J Behav Nutr Phys Act. 2021 Jul 16;18:97. doi: 10.1186/s12966-021-01167-y (PMC8283935; doi:10.1186/s12966-021-01167-y)
Supplement: Supplementary file 3 — Additional file 3. Spreadsheets displaying the final analytical data set and the corresponding data dictionary. [file 12966_2021_1167_MOESM3_ESM.xlsx]

## Sheet: Analytic dataset
ID	Monitor	TreadmillSpeed_KMH	Age_years	Steps	Height	Leg_Length	Weight	Sex	RaceEth	BMI	BMI.category
A00-03-5179	Hand_Count	0.8	16	206	187	90.6	75.1	M	White	21.4762	Normal
A00-03-5179	Hand_Count	1.6	16	311	156.4	72.75	46.1	F	White	18.8464	Normal
A00-03-5179	Hand_Count	2.4	16	357	148.7	70.1	37	F	White	16.7332	Normal
A00-03-5179	Hand_Count	3.2	16	426	166.7	78.5	59.8	M	White	21.5194	Normal
A00-03-5179	Hand_Count	4	16	481	146.4	69.2	46.6	F	Black or African American	21.7422	Overweight
A00-03-5179	Hand_Count	4.8	16	516	156.9	73.85	55.7	F	Black or African American	22.6261	Normal
A00-03-5179	Hand_Count	5.6	16	569	151.2	69.4	53.7	F	White	23.4893	Normal
A00-03-5179	Hand_Count	6.4	16	607	169	81.4	64.3	M	Black or African American	22.5132	Normal
A00-03-5179	Hand_Count	7.2	16	664	159.3	70.5	74.3	F	White	29.2791	Obese
A00-03-5179	Hand_Count	8	16	747	152.2	73.9	44.6	M	White	19.2533	Normal
A00-03-5179	Actical	0.8	16	0	154.3	70.2	86.2	F	White	36.2056	Obese
A00-03-5179	Actical	1.6	16	0	169.5	79.75	57.4	M	Black or African American	19.9789	Normal
A00-03-5179	Actical	2.4	16	168.333	165.7	77.75	51.1	M	White	18.6113	Normal
A00-03-5179	Actical	3.2	16	396.667	159.4	77.3	48.8	M	White	19.2063	Normal
A00-03-5179	Actical	4	16	481.667	142.3	67.55	47.6	F	White	23.507	Overweight
A00-03-5179	Actical	4.8	16	521.667	174.5	81.4	132.9	M	White	43.645	Obese
A00-03-5179	Actical	5.6	16	563.333	156.1	74.65	74.2	M	Black or African American	30.4508	Obese
A00-03-5179	Actical	6.4	16	613.333	181.1	85.85	92.9	M	White	28.3256	Obese
A00-03-5179	Actical	7.2	16	661.667	154.8	77.3	46.7	M	Black or African American	19.4883	Normal
A00-03-5179	Actical	8	16	751.667	169	78.05	54.4	M	White	19.047	Normal
A00-03-5179	ActiGraph_Waist	0.8	16	0	154	70.1	49.3	F	White	20.7877	Normal
A00-03-5179	ActiGraph_Waist	1.6	16	1.66667	157	71.15	77.5	F	Black or African American	31.4414	Obese
A00-03-5179	ActiGraph_Waist	2.4	16	18.3333	138	66.6	38.1	M	White	20.0063	Overweight
A00-03-5179	ActiGraph_Waist	3.2	16	250	169.3	83.4	70.1	F	White	24.4571	Overweight
A00-03-5179	ActiGraph_Waist	4	16	435	172.6	80.05	56.9	M	White	19.0999	Normal
A00-03-5179	ActiGraph_Waist	4.8	16	515	141.3	66.1	49.2	F	White	24.6423	Obese
A00-03-5179	ActiGraph_Waist	5.6	16	563.333	164.5	76.1	65.6	F	White	24.2422	Normal
A00-03-5179	ActiGraph_Waist	6.4	16	605	160.1	75.65	66	M	White	25.7491	Obese
A00-03-5179	ActiGraph_Waist	7.2	16	616.667	142.3	66.8	51.1	M	Black or African American	25.2355	Obese
A00-03-5179	ActiGraph_Waist	8	16	476.667	155.9	70.8	41.7	F	White	17.1571	Underweight
A00-03-5179	ActiGraph_Wrist	0.8	16	15	141.1	68.5	43.9	M	Black or African American	22.0501	Overweight
A00-03-5179	ActiGraph_Wrist	1.6	16	76.6667	164.6	76.85	62.2	F	White	22.9578	Normal
A00-03-5179	ActiGraph_Wrist	2.4	16	135	141.9	70.5	32.2	F	White	15.9916	Normal
A00-03-5179	ActiGraph_Wrist	3.2	16	215	180.2	87.3	98.9	M	White	30.457	Overweight
A00-03-5179	ActiGraph_Wrist	4	16	245	171.8	82.3	65.5	F	Other	22.1919	Normal
A00-03-5179	ActiGraph_Wrist	4.8	16	273.333	186.1	88.5	77.3	M	White	22.3196	Normal
A00-03-5179	ActiGraph_Wrist	5.6	16	285	182.7	88.95	68.9	M	White	20.6415	Normal
A00-03-5179	ActiGraph_Wrist	6.4	16	306.667	126.8	57.4	24.8	F	White	15.4246	Normal
A00-03-5179	ActiGraph_Wrist	7.2	16	321.667	144.2	71.2	35.8	F	White	17.2168	Normal
A00-03-5179	ActiGraph_Wrist	8	16	603.333	171	81.4	75	F	White	25.6489	Normal
A00-03-5179	ActivPAL	0.8	16	0	139.4	65.55	26.9	M	White	13.8429	Underweight
A00-03-5179	ActivPAL	1.6	16	100	173.1	87	51.3	M	White	17.1208	Underweight
A00-03-5179	ActivPAL	2.4	16	346.667	149.4	68.2	36	F	White	16.1288	Normal
A00-03-5179	ActivPAL	3.2	16	426.667	140.4	64.85	45.2	F	Black or African American	22.93	Obese
A00-03-5179	ActivPAL	4	16	483.333	156.4	74.2	60.7	F	White	24.8151	Overweight
A00-03-5179	ActivPAL	4.8	16	520	122.5	59.7	24.4	M	Black or African American	16.2599	Normal
A00-03-5179	ActivPAL	5.6	16	563.333	132	58.9	48.4	M	White	27.7778	Obese
A00-03-5179	ActivPAL	6.4	16	613.333	125	56.35	48.8	M	White	31.232	Obese
A00-03-5179	ActivPAL	7.2	16	660	153.7	71.9	50.1	F	White	21.2075	Normal
A00-03-5179	ActivPAL	8	16	750	168.9	82.7	52.5	F	Black or African American	18.4035	Normal
A00-03-5179	NL1000	0.8	16	13	162.4	75.65	100.3	F	Black or African American	38.0302	Obese
A00-03-5179	NL1000	1.6	16	17	141.6	68.25	36.1	M	Black or African American	18.0045	Normal
A00-03-5179	NL1000	2.4	16	193	159.1	72.55	84.9	F	Black or African American	33.5403	Obese
A00-03-5179	NL1000	3.2	16	379	131.7	59.15	39.4	F	Black or African American	22.7156	Obese
A00-03-5179	NL1000	4	16	465	159.2	83.5	38	M	Black or African American	14.9933	Normal
A00-03-5179	NL1000	4.8	16	512	131.4	63.85	25.6	F	Black or African American	14.8269	Normal
A00-03-5179	NL1000	5.6	16	565	138.8	69.85	31.3	M	Black or African American	16.2467	Normal
A00-03-5179	NL1000	6.4	16	607	179.5	83.8	66.3	M	White	20.5771	Normal
A00-03-5179	NL1000	7.2	16	659	163.6	81.45	54.5	M	Black or African American	20.3624	Normal
A00-03-5179	NL1000	8	16	748	165.2	78.25	57.6	F	White	21.1058	Normal
A00-03-5179	Sensewear	0.8	16	0	172.1	85.95	75.6	M	Black or African American	25.5247	Overweight
A00-03-5179	Sensewear	1.6	16	0	139.8	66.25	56.6	M	Black or African American	28.9602	Obese
A00-03-5179	Sensewear	2.4	16	0	154.9	77.95	57.4	M	Black or African American	23.9226	Overweight
A00-03-5179	Sensewear	3.2	16	231.667	165	78.1	64.5	F	Black or African American	23.6915	Normal
A00-03-5179	Sensewear	4	16	476.667	134	61.65	30.3	F	White	16.8746	Normal
A00-03-5179	Sensewear	4.8	16	521.667	168.5	78.6	57.1	F	White	20.1111	Normal
A00-03-5179	Sensewear	5.6	16	561.667	164.2	80.7	49.1	F	Black or African American	18.2111	Normal
A00-03-5179	Sensewear	6.4	16	611.667	167.8	96.7	101.1	M	White	35.906	Obese
A00-03-5179	Sensewear	7.2	16	656.667	145.4	68.3	39.3	F	White	18.5893	Normal
A00-03-5179	Sensewear	8	16	408.333	176.8	82.55	57.4	M	White	18.3632	Normal
A00-03-5179	Stepwatch	0.8	16	116.667	169	84.25	74.9	F	Black or African American	26.2246	Normal
A00-03-5179	Stepwatch	1.6	16	310	162.5	75.95	61.9	F	White	23.4414	Normal
A00-03-5179	Stepwatch	2.4	16	356.667	168.6	79	87.4	F	White	30.7465	Obese
A00-03-5179	Stepwatch	3.2	16	426.667	155.5	72.85	96.8	F	Black or African American	40.0327	Obese
A00-03-5179	Stepwatch	4	16	483.333	144.2	65.3	44.8	M	White	21.545	Overweight
A00-03-5179	Stepwatch	4.8	16	520	137.8	64.95	25.3	M	White	13.3236	Underweight
A00-03-5179	Stepwatch	5.6	16	563.333	159.2	73.75	66.6	M	White	26.2777	Obese
A00-03-5179	Stepwatch	6.4	16	613.333	154.7	72.3	63.8	M	White	26.6588	Obese
A00-03-5179	Stepwatch	7.2	16	663.333	166.1	75.6	70.9	M	White	25.6985	Overweight
A00-03-5179	Stepwatch	8	16	556.667	166.7	80.1	56.7	F	White	20.4038	Normal
A00-03-5179	SW-200	0.8	16	49	168.4	75.25	60.3	F	White	21.2634	Normal
A00-03-5179	SW-200	1.6	16	176	162.8	81.8	77.7	M	Black or African American	29.3165	Obese
A00-03-5179	SW-200	2.4	16	320	172.5	85.65	74.5	F	Black or African American	25.0368	Overweight
A00-03-5179	SW-200	3.2	16	415	153	74.85	45.4	F	Black or African American	19.3943	Normal
A00-03-5179	SW-200	4	16	474	153.4	73.3	47.6	F	Black or African American	20.2282	Normal
A00-03-5179	SW-200	4.8	16	513	166.1	80.95	71.4	F	Black or African American	25.8797	Overweight
A00-03-5179	SW-200	5.6	16	567	169.9	86.1	70.7	M	Black or African American	24.4925	Overweight
A00-03-5179	SW-200	6.4	16	613	126.3	61.1	29.1	F	Black or African American	18.2426	Overweight
A00-03-5179	SW-200	7.2	16	667	177.2	94.7	57.7	M	Black or African American	18.3759	Normal
A00-03-5179	SW-200	8	16	755	173.6	85.2	70.3	M	White	23.3268	Normal
A00-03-5859	Hand_Count	0.8	14	270	157.2	71.15	51.5	F	Black or African American	20.8402	Normal
A00-03-5859	Hand_Count	1.6	14	391	131.4	61.7	28.5	M	Asian - Chinese	16.5065	Normal
A00-03-5859	Hand_Count	2.4	14	461	117.2	35.2375	25.9	M	Black or African American	18.8558	Overweight
A00-03-5859	Hand_Count	3.2	14	506	179.2	84.9	87.3	M	White	27.1856	Overweight
A00-03-5859	Hand_Count	4	14	554	170.2	79.55	141.5	F	Black or African American	48.8469	Obese
A00-03-5859	Hand_Count	4.8	14	600	138.7	67.1	31.5	M	Asian - Chinese	16.3741	Normal
A00-03-5859	Hand_Count	5.6	14	652	177.3	84.9	80.7	M	White	25.6718	Normal
A00-03-5859	Hand_Count	6.4	14	787	154.2	73.9	37.7	F	White	15.8552	Normal
A00-03-5859	Hand_Count	7.2	14	NA	144	68.25	49.7	F	Black or African American	23.968	Obese
A00-03-5859	Hand_Count	8	14	NA	164.9	75	49.6	F	White	18.2407	Normal
A00-03-5859	Actical	0.8	14	0	132.4	61.6	26.8	F	White	15.2883	Normal
A00-03-5859	Actical	1.6	14	108.333	135.3	64.7	39.9	F	White	21.796	Obese
A00-03-5859	Actical	2.4	14	390	165.7	79.2	62.2	M	White	22.654	Normal
A00-03-5859	Actical	3.2	14	508.333	122.6	57.05	27.4	M	White	18.2293	Overweight
A00-03-5859	Actical	4	14	558.333	138	66.85	28.6	F	Black or African American	15.0179	Normal
A00-03-5859	Actical	4.8	14	596.667	185.8	87.45	80	M	White	23.1739	Normal
A00-03-5859	Actical	5.6	14	655	127.5	59.85	23.8	M	White	14.6405	Normal
A00-03-5859	Actical	6.4	14	810	118.6	54.85	18.9	F	White	13.4367	Underweight
A00-03-5859	Actical	7.2	14	NA	169.7	79.35	67.8	M	White	23.5432	Normal
A00-03-5859	Actical	8	14	NA	163.1	78.15	46.4	F	White	17.4426	Underweight
A00-03-5859	ActiGraph_Waist	0.8	14	0	170.1	80.5	60.5	M	White	20.9096	Normal
A00-03-5859	ActiGraph_Waist	1.6	14	31.6667	151.8	72.6	42.8	M	White	18.5738	Normal
A00-03-5859	ActiGraph_Waist	2.4	14	220	135.7	64.3	33	F	White	17.9207	Normal
A00-03-5859	ActiGraph_Waist	3.2	14	373.333	150.2	70.9	75.9	F	White	33.6436	Obese
A00-03-5859	ActiGraph_Waist	4	14	523.333	144.2	67.95	33.1	M	White	15.9183	Normal
A00-03-5859	ActiGraph_Waist	4.8	14	595	127.8	60.95	24.8	M	Black or African American	15.1841	Normal
A00-03-5859	ActiGraph_Waist	5.6	14	640	164.1	78.35	48.7	F	White	18.0847	Normal
A00-03-5859	ActiGraph_Waist	6.4	14	810	187	90.6	75.1	M	White	21.4762	Normal
A00-03-5859	ActiGraph_Waist	7.2	14	NA	156.4	72.75	46.1	F	White	18.8464	Normal
A00-03-5859	ActiGraph_Waist	8	14	NA	148.7	70.1	37	F	White	16.7332	Normal
A00-03-5859	ActiGraph_Wrist	0.8	14	3.33333	166.7	78.5	59.8	M	White	21.5194	Normal
A00-03-5859	ActiGraph_Wrist	1.6	14	81.6667	146.4	69.2	46.6	F	Black or African American	21.7422	Overweight
A00-03-5859	ActiGraph_Wrist	2.4	14	320	156.9	73.85	55.7	F	Black or African American	22.6261	Normal
A00-03-5859	ActiGraph_Wrist	3.2	14	328.333	151.2	69.4	53.7	F	White	23.4893	Normal
A00-03-5859	ActiGraph_Wrist	4	14	370	169	81.4	64.3	M	Black or African American	22.5132	Normal
A00-03-5859	ActiGraph_Wrist	4.8	14	486.667	159.3	70.5	74.3	F	White	29.2791	Obese
A00-03-5859	ActiGraph_Wrist	5.6	14	451.667	152.2	73.9	44.6	M	White	19.2533	Normal
A00-03-5859	ActiGraph_Wrist	6.4	14	405	154.3	70.2	86.2	F	White	36.2056	Obese
A00-03-5859	ActiGraph_Wrist	7.2	14	NA	169.5	79.75	57.4	M	Black or African American	19.9789	Normal
A00-03-5859	ActiGraph_Wrist	8	14	NA	165.7	77.75	51.1	M	White	18.6113	Normal
A00-03-5859	ActivPAL	0.8	14	3.33333	159.4	77.3	48.8	M	White	19.2063	Normal
A00-03-5859	ActivPAL	1.6	14	386.667	142.3	67.55	47.6	F	White	23.507	Overweight
A00-03-5859	ActivPAL	2.4	14	463.333	174.5	81.4	132.9	M	White	43.645	Obese
A00-03-5859	ActivPAL	3.2	14	506.667	156.1	74.65	74.2	M	Black or African American	30.4508	Obese
A00-03-5859	ActivPAL	4	14	560	181.1	85.85	92.9	M	White	28.3256	Obese
A00-03-5859	ActivPAL	4.8	14	596.667	154.8	77.3	46.7	M	Black or African American	19.4883	Normal
A00-03-5859	ActivPAL	5.6	14	650	169	78.05	54.4	M	White	19.047	Normal
A00-03-5859	ActivPAL	6.4	14	806.667	154	70.1	49.3	F	White	20.7877	Normal
A00-03-5859	ActivPAL	7.2	14	NA	157	71.15	77.5	F	Black or African American	31.4414	Obese
A00-03-5859	ActivPAL	8	14	NA	138	66.6	38.1	M	White	20.0063	Overweight
A00-03-5859	NL1000	0.8	14	14	169.3	83.4	70.1	F	White	24.4571	Overweight
A00-03-5859	NL1000	1.6	14	104	172.6	80.05	56.9	M	White	19.0999	Normal
A00-03-5859	NL1000	2.4	14	356	141.3	66.1	49.2	F	White	24.6423	Obese
A00-03-5859	NL1000	3.2	14	484	164.5	76.1	65.6	F	White	24.2422	Normal
A00-03-5859	NL1000	4	14	547	160.1	75.65	66	M	White	25.7491	Obese
A00-03-5859	NL1000	4.8	14	595	142.3	66.8	51.1	M	Black or African American	25.2355	Obese
A00-03-5859	NL1000	5.6	14	655	155.9	70.8	41.7	F	White	17.1571	Underweight
A00-03-5859	NL1000	6.4	14	795	141.1	68.5	43.9	M	Black or African American	22.0501	Overweight
A00-03-5859	NL1000	7.2	14	NA	164.6	76.85	62.2	F	White	22.9578	Normal
A00-03-5859	NL1000	8	14	NA	141.9	70.5	32.2	F	White	15.9916	Normal
A00-03-5859	Sensewear	0.8	14	4.32465	180.2	87.3	98.9	M	White	30.457	Overweight
A00-03-5859	Sensewear	1.6	14	9.13521	171.8	82.3	65.5	F	Other	22.1919	Normal
A00-03-5859	Sensewear	2.4	14	14.3021	186.1	88.5	77.3	M	White	22.3196	Normal
A00-03-5859	Sensewear	3.2	14	17.088	182.7	88.95	68.9	M	White	20.6415	Normal
A00-03-5859	Sensewear	4	14	21.2021	126.8	57.4	24.8	F	White	15.4246	Normal
A00-03-5859	Sensewear	4.8	14	23.7613	144.2	71.2	35.8	F	White	17.2168	Normal
A00-03-5859	Sensewear	5.6	14	28.588	171	81.4	75	F	White	25.6489	Normal
A00-03-5859	Sensewear	6.4	14	102.723	139.4	65.55	26.9	M	White	13.8429	Underweight
A00-03-5859	Sensewear	7.2	14	NA	173.1	87	51.3	M	White	17.1208	Underweight
A00-03-5859	Sensewear	8	14	NA	149.4	68.2	36	F	White	16.1288	Normal
A00-03-5859	Stepwatch	0.8	14	263.333	140.4	64.85	45.2	F	Black or African American	22.93	Obese
A00-03-5859	Stepwatch	1.6	14	396.667	156.4	74.2	60.7	F	White	24.8151	Overweight
A00-03-5859	Stepwatch	2.4	14	463.333	122.5	59.7	24.4	M	Black or African American	16.2599	Normal
A00-03-5859	Stepwatch	3.2	14	506.667	132	58.9	48.4	M	White	27.7778	Obese
A00-03-5859	Stepwatch	4	14	560	125	56.35	48.8	M	White	31.232	Obese
A00-03-5859	Stepwatch	4.8	14	596.667	153.7	71.9	50.1	F	White	21.2075	Normal
A00-03-5859	Stepwatch	5.6	14	656.667	168.9	82.7	52.5	F	Black or African American	18.4035	Normal
A00-03-5859	Stepwatch	6.4	14	613.333	162.4	75.65	100.3	F	Black or African American	38.0302	Obese
A00-03-5859	Stepwatch	7.2	14	NA	141.6	68.25	36.1	M	Black or African American	18.0045	Normal
A00-03-5859	Stepwatch	8	14	NA	159.1	72.55	84.9	F	Black or African American	33.5403	Obese
A00-03-5859	SW-200	0.8	14	34	131.7	59.15	39.4	F	Black or African American	22.7156	Obese
A00-03-5859	SW-200	1.6	14	178	159.2	83.5	38	M	Black or African American	14.9933	Normal
A00-03-5859	SW-200	2.4	14	400	131.4	63.85	25.6	F	Black or African American	14.8269	Normal
A00-03-5859	SW-200	3.2	14	494	138.8	69.85	31.3	M	Black or African American	16.2467	Normal
A00-03-5859	SW-200	4	14	559	179.5	83.8	66.3	M	White	20.5771	Normal
A00-03-5859	SW-200	4.8	14	601	163.6	81.45	54.5	M	Black or African American	20.3624	Normal
A00-03-5859	SW-200	5.6	14	654	165.2	78.25	57.6	F	White	21.1058	Normal
A00-03-5859	SW-200	6.4	14	795	172.1	85.95	75.6	M	Black or African American	25.5247	Overweight
A00-03-5859	SW-200	7.2	14	NA	139.8	66.25	56.6	M	Black or African American	28.9602	Obese
A00-03-5859	SW-200	8	14	NA	154.9	77.95	57.4	M	Black or African American	23.9226	Overweight
A00-03-5959	Hand_Count	0.8	12	291	165	78.1	64.5	F	Black or African American	23.6915	Normal
A00-03-5959	Hand_Count	1.6	12	343	134	61.65	30.3	F	White	16.8746	Normal
A00-03-5959	Hand_Count	2.4	12	408	168.5	78.6	57.1	F	White	20.1111	Normal
A00-03-5959	Hand_Count	3.2	12	488	164.2	80.7	49.1	F	Black or African American	18.2111	Normal
A00-03-5959	Hand_Count	4	12	561	167.8	96.7	101.1	M	White	35.906	Obese
A00-03-5959	Hand_Count	4.8	12	508	145.4	68.3	39.3	F	White	18.5893	Normal
A00-03-5959	Hand_Count	5.6	12	668	176.8	82.55	57.4	M	White	18.3632	Normal
A00-03-5959	Hand_Count	6.4	12	825	169	84.25	74.9	F	Black or African American	26.2246	Normal
A00-03-5959	Hand_Count	7.2	12	NA	162.5	75.95	61.9	F	White	23.4414	Normal
A00-03-5959	Hand_Count	8	12	NA	168.6	79	87.4	F	White	30.7465	Obese
A00-03-5959	Actical	0.8	12	0	155.5	72.85	96.8	F	Black or African American	40.0327	Obese
A00-03-5959	Actical	1.6	12	15	144.2	65.3	44.8	M	White	21.545	Overweight
A00-03-5959	Actical	2.4	12	241.667	137.8	64.95	25.3	M	White	13.3236	Underweight
A00-03-5959	Actical	3.2	12	476.667	159.2	73.75	66.6	M	White	26.2777	Obese
A00-03-5959	Actical	4	12	568.333	154.7	72.3	63.8	M	White	26.6588	Obese
A00-03-5959	Actical	4.8	12	628.333	166.1	75.6	70.9	M	White	25.6985	Overweight
A00-03-5959	Actical	5.6	12	673.333	166.7	80.1	56.7	F	White	20.4038	Normal
A00-03-5959	Actical	6.4	12	841.667	168.4	75.25	60.3	F	White	21.2634	Normal
A00-03-5959	Actical	7.2	12	NA	162.8	81.8	77.7	M	Black or African American	29.3165	Obese
A00-03-5959	Actical	8	12	NA	172.5	85.65	74.5	F	Black or African American	25.0368	Overweight
A00-03-5959	ActiGraph_Waist	0.8	12	1.66667	153	74.85	45.4	F	Black or African American	19.3943	Normal
A00-03-5959	ActiGraph_Waist	1.6	12	6.66667	153.4	73.3	47.6	F	Black or African American	20.2282	Normal
A00-03-5959	ActiGraph_Waist	2.4	12	55	166.1	80.95	71.4	F	Black or African American	25.8797	Overweight
A00-03-5959	ActiGraph_Waist	3.2	12	411.667	169.9	86.1	70.7	M	Black or African American	24.4925	Overweight
A00-03-5959	ActiGraph_Waist	4	12	563.333	126.3	61.1	29.1	F	Black or African American	18.2426	Overweight
A00-03-5959	ActiGraph_Waist	4.8	12	623.333	177.2	94.7	57.7	M	Black or African American	18.3759	Normal
A00-03-5959	ActiGraph_Waist	5.6	12	671.667	173.6	85.2	70.3	M	White	23.3268	Normal
A00-03-5959	ActiGraph_Waist	6.4	12	836.667	157.2	71.15	51.5	F	Black or African American	20.8402	Normal
A00-03-5959	ActiGraph_Waist	7.2	12	NA	131.4	61.7	28.5	M	Asian - Chinese	16.5065	Normal
A00-03-5959	ActiGraph_Waist	8	12	NA	117.2	35.2375	25.9	M	Black or African American	18.8558	Overweight
A00-03-5959	ActiGraph_Wrist	0.8	12	10	179.2	84.9	87.3	M	White	27.1856	Overweight
A00-03-5959	ActiGraph_Wrist	1.6	12	50	170.2	79.55	141.5	F	Black or African American	48.8469	Obese
A00-03-5959	ActiGraph_Wrist	2.4	12	153.333	138.7	67.1	31.5	M	Asian - Chinese	16.3741	Normal
A00-03-5959	ActiGraph_Wrist	3.2	12	351.667	177.3	84.9	80.7	M	White	25.6718	Normal
A00-03-5959	ActiGraph_Wrist	4	12	380	154.2	73.9	37.7	F	White	15.8552	Normal
A00-03-5959	ActiGraph_Wrist	4.8	12	390	144	68.25	49.7	F	Black or African American	23.968	Obese
A00-03-5959	ActiGraph_Wrist	5.6	12	348.333	164.9	75	49.6	F	White	18.2407	Normal
A00-03-5959	ActiGraph_Wrist	6.4	12	350	132.4	61.6	26.8	F	White	15.2883	Normal
A00-03-5959	ActiGraph_Wrist	7.2	12	NA	135.3	64.7	39.9	F	White	21.796	Obese
A00-03-5959	ActiGraph_Wrist	8	12	NA	165.7	79.2	62.2	M	White	22.654	Normal
A00-03-5959	ActivPAL	0.8	12	23.3333	122.6	57.05	27.4	M	White	18.2293	Overweight
A00-03-5959	ActivPAL	1.6	12	260	138	66.85	28.6	F	Black or African American	15.0179	Normal
A00-03-5959	ActivPAL	2.4	12	406.667	185.8	87.45	80	M	White	23.1739	Normal
A00-03-5959	ActivPAL	3.2	12	490	127.5	59.85	23.8	M	White	14.6405	Normal
A00-03-5959	ActivPAL	4	12	570	118.6	54.85	18.9	F	White	13.4367	Underweight
A00-03-5959	ActivPAL	4.8	12	623.333	169.7	79.35	67.8	M	White	23.5432	Normal
A00-03-5959	ActivPAL	5.6	12	673.333	163.1	78.15	46.4	F	White	17.4426	Underweight
A00-03-5959	ActivPAL	6.4	12	800	170.1	80.5	60.5	M	White	20.9096	Normal
A00-03-5959	ActivPAL	7.2	12	NA	151.8	72.6	42.8	M	White	18.5738	Normal
A00-03-5959	ActivPAL	8	12	NA	135.7	64.3	33	F	White	17.9207	Normal
A00-03-5959	NL1000	0.8	12	16	150.2	70.9	75.9	F	White	33.6436	Obese
A00-03-5959	NL1000	1.6	12	26	144.2	67.95	33.1	M	White	15.9183	Normal
A00-03-5959	NL1000	2.4	12	191	127.8	60.95	24.8	M	Black or African American	15.1841	Normal
A00-03-5959	NL1000	3.2	12	448	164.1	78.35	48.7	F	White	18.0847	Normal
A00-03-5959	NL1000	4	12	571	187	90.6	75.1	M	White	21.4762	Normal
A00-03-5959	NL1000	4.8	12	598	156.4	72.75	46.1	F	White	18.8464	Normal
A00-03-5959	NL1000	5.6	12	670	148.7	70.1	37	F	White	16.7332	Normal
A00-03-5959	NL1000	6.4	12	840	166.7	78.5	59.8	M	White	21.5194	Normal
A00-03-5959	NL1000	7.2	12	NA	146.4	69.2	46.6	F	Black or African American	21.7422	Overweight
A00-03-5959	NL1000	8	12	NA	156.9	73.85	55.7	F	Black or African American	22.6261	Normal
A00-03-5959	Sensewear	0.8	12	0	151.2	69.4	53.7	F	White	23.4893	Normal
A00-03-5959	Sensewear	1.6	12	0	169	81.4	64.3	M	Black or African American	22.5132	Normal
A00-03-5959	Sensewear	2.4	12	11.6667	159.3	70.5	74.3	F	White	29.2791	Obese
A00-03-5959	Sensewear	3.2	12	405	152.2	73.9	44.6	M	White	19.2533	Normal
A00-03-5959	Sensewear	4	12	565	154.3	70.2	86.2	F	White	36.2056	Obese
A00-03-5959	Sensewear	4.8	12	626.667	169.5	79.75	57.4	M	Black or African American	19.9789	Normal
A00-03-5959	Sensewear	5.6	12	663.333	165.7	77.75	51.1	M	White	18.6113	Normal
A00-03-5959	Sensewear	6.4	12	838.333	159.4	77.3	48.8	M	White	19.2063	Normal
A00-03-5959	Sensewear	7.2	12	NA	142.3	67.55	47.6	F	White	23.507	Overweight
A00-03-5959	Sensewear	8	12	NA	174.5	81.4	132.9	M	White	43.645	Obese
A00-03-5959	Stepwatch	0.8	12	290	156.1	74.65	74.2	M	Black or African American	30.4508	Obese
A00-03-5959	Stepwatch	1.6	12	343.333	181.1	85.85	92.9	M	White	28.3256	Obese
A00-03-5959	Stepwatch	2.4	12	416.667	154.8	77.3	46.7	M	Black or African American	19.4883	Normal
A00-03-5959	Stepwatch	3.2	12	490	169	78.05	54.4	M	White	19.047	Normal
A00-03-5959	Stepwatch	4	12	566.667	154	70.1	49.3	F	White	20.7877	Normal
A00-03-5959	Stepwatch	4.8	12	626.667	157	71.15	77.5	F	Black or African American	31.4414	Obese
A00-03-5959	Stepwatch	5.6	12	670	138	66.6	38.1	M	White	20.0063	Overweight
A00-03-5959	Stepwatch	6.4	12	573.333	169.3	83.4	70.1	F	White	24.4571	Overweight
A00-03-5959	Stepwatch	7.2	12	NA	172.6	80.05	56.9	M	White	19.0999	Normal
A00-03-5959	Stepwatch	8	12	NA	141.3	66.1	49.2	F	White	24.6423	Obese
A00-03-5959	SW-200	0.8	12	38	164.5	76.1	65.6	F	White	24.2422	Normal
A00-03-5959	SW-200	1.6	12	113	160.1	75.65	66	M	White	25.7491	Obese
A00-03-5959	SW-200	2.4	12	283	142.3	66.8	51.1	M	Black or African American	25.2355	Obese
A00-03-5959	SW-200	3.2	12	366	155.9	70.8	41.7	F	White	17.1571	Underweight
A00-03-5959	SW-200	4	12	561	141.1	68.5	43.9	M	Black or African American	22.0501	Overweight
A00-03-5959	SW-200	4.8	12	602	164.6	76.85	62.2	F	White	22.9578	Normal
A00-03-5959	SW-200	5.6	12	676	141.9	70.5	32.2	F	White	15.9916	Normal
A00-03-5959	SW-200	6.4	12	837	180.2	87.3	98.9	M	White	30.457	Overweight
A00-03-5959	SW-200	7.2	12	NA	171.8	82.3	65.5	F	Other	22.1919	Normal
A00-03-5959	SW-200	8	12	NA	186.1	88.5	77.3	M	White	22.3196	Normal
A00-03-9249	Hand_Count	0.8	19	241	182.7	88.95	68.9	M	White	20.6415	Normal
A00-03-9249	Hand_Count	1.6	19	317	126.8	57.4	24.8	F	White	15.4246	Normal
A00-03-9249	Hand_Count	2.4	19	398	144.2	71.2	35.8	F	White	17.2168	Normal
A00-03-9249	Hand_Count	3.2	19	455	171	81.4	75	F	White	25.6489	Normal
A00-03-9249	Hand_Count	4	19	521	139.4	65.55	26.9	M	White	13.8429	Underweight
A00-03-9249	Hand_Count	4.8	19	549	173.1	87	51.3	M	White	17.1208	Underweight
A00-03-9249	Hand_Count	5.6	19	597	149.4	68.2	36	F	White	16.1288	Normal
A00-03-9249	Hand_Count	6.4	19	642	140.4	64.85	45.2	F	Black or African American	22.93	Obese
A00-03-9249	Hand_Count	7.2	19	693	156.4	74.2	60.7	F	White	24.8151	Overweight
A00-03-9249	Hand_Count	8	19	776	122.5	59.7	24.4	M	Black or African American	16.2599	Normal
A00-03-9249	Actical	0.8	19	0	132	58.9	48.4	M	White	27.7778	Obese
A00-03-9249	Actical	1.6	19	205	125	56.35	48.8	M	White	31.232	Obese
A00-03-9249	Actical	2.4	19	383.333	153.7	71.9	50.1	F	White	21.2075	Normal
A00-03-9249	Actical	3.2	19	453.333	168.9	82.7	52.5	F	Black or African American	18.4035	Normal
A00-03-9249	Actical	4	19	523.333	162.4	75.65	100.3	F	Black or African American	38.0302	Obese
A00-03-9249	Actical	4.8	19	565	141.6	68.25	36.1	M	Black or African American	18.0045	Normal
A00-03-9249	Actical	5.6	19	600	159.1	72.55	84.9	F	Black or African American	33.5403	Obese
A00-03-9249	Actical	6.4	19	643.333	131.7	59.15	39.4	F	Black or African American	22.7156	Obese
A00-03-9249	Actical	7.2	19	700	159.2	83.5	38	M	Black or African American	14.9933	Normal
A00-03-9249	Actical	8	19	785	131.4	63.85	25.6	F	Black or African American	14.8269	Normal
A00-03-9249	ActiGraph_Waist	0.8	19	0	138.8	69.85	31.3	M	Black or African American	16.2467	Normal
A00-03-9249	ActiGraph_Waist	1.6	19	20	179.5	83.8	66.3	M	White	20.5771	Normal
A00-03-9249	ActiGraph_Waist	2.4	19	133.333	163.6	81.45	54.5	M	Black or African American	20.3624	Normal
A00-03-9249	ActiGraph_Waist	3.2	19	245	165.2	78.25	57.6	F	White	21.1058	Normal
A00-03-9249	ActiGraph_Waist	4	19	488.333	172.1	85.95	75.6	M	Black or African American	25.5247	Overweight
A00-03-9249	ActiGraph_Waist	4.8	19	558.333	139.8	66.25	56.6	M	Black or African American	28.9602	Obese
A00-03-9249	ActiGraph_Waist	5.6	19	591.667	154.9	77.95	57.4	M	Black or African American	23.9226	Overweight
A00-03-9249	ActiGraph_Waist	6.4	19	633.333	165	78.1	64.5	F	Black or African American	23.6915	Normal
A00-03-9249	ActiGraph_Waist	7.2	19	690	134	61.65	30.3	F	White	16.8746	Normal
A00-03-9249	ActiGraph_Waist	8	19	785	168.5	78.6	57.1	F	White	20.1111	Normal
A00-03-9249	ActiGraph_Wrist	0.8	19	50	164.2	80.7	49.1	F	Black or African American	18.2111	Normal
A00-03-9249	ActiGraph_Wrist	1.6	19	210	167.8	96.7	101.1	M	White	35.906	Obese
A00-03-9249	ActiGraph_Wrist	2.4	19	268.333	145.4	68.3	39.3	F	White	18.5893	Normal
A00-03-9249	ActiGraph_Wrist	3.2	19	353.333	176.8	82.55	57.4	M	White	18.3632	Normal
A00-03-9249	ActiGraph_Wrist	4	19	425	169	84.25	74.9	F	Black or African American	26.2246	Normal
A00-03-9249	ActiGraph_Wrist	4.8	19	468.333	162.5	75.95	61.9	F	White	23.4414	Normal
A00-03-9249	ActiGraph_Wrist	5.6	19	486.667	168.6	79	87.4	F	White	30.7465	Obese
A00-03-9249	ActiGraph_Wrist	6.4	19	551.667	155.5	72.85	96.8	F	Black or African American	40.0327	Obese
A00-03-9249	ActiGraph_Wrist	7.2	19	475	144.2	65.3	44.8	M	White	21.545	Overweight
A00-03-9249	ActiGraph_Wrist	8	19	391.667	137.8	64.95	25.3	M	White	13.3236	Underweight
A00-03-9249	ActivPAL	0.8	19	193.333	159.2	73.75	66.6	M	White	26.2777	Obese
A00-03-9249	ActivPAL	1.6	19	300	154.7	72.3	63.8	M	White	26.6588	Obese
A00-03-9249	ActivPAL	2.4	19	403.333	166.1	75.6	70.9	M	White	25.6985	Overweight
A00-03-9249	ActivPAL	3.2	19	453.333	166.7	80.1	56.7	F	White	20.4038	Normal
A00-03-9249	ActivPAL	4	19	523.333	168.4	75.25	60.3	F	White	21.2634	Normal
A00-03-9249	ActivPAL	4.8	19	563.333	162.8	81.8	77.7	M	Black or African American	29.3165	Obese
A00-03-9249	ActivPAL	5.6	19	596.667	172.5	85.65	74.5	F	Black or African American	25.0368	Overweight
A00-03-9249	ActivPAL	6.4	19	643.333	153	74.85	45.4	F	Black or African American	19.3943	Normal
A00-03-9249	ActivPAL	7.2	19	696.667	153.4	73.3	47.6	F	Black or African American	20.2282	Normal
A00-03-9249	ActivPAL	8	19	783.333	166.1	80.95	71.4	F	Black or African American	25.8797	Overweight
A00-03-9249	NL1000	0.8	19	15	169.9	86.1	70.7	M	Black or African American	24.4925	Overweight
A00-03-9249	NL1000	1.6	19	95	126.3	61.1	29.1	F	Black or African American	18.2426	Overweight
A00-03-9249	NL1000	2.4	19	357	177.2	94.7	57.7	M	Black or African American	18.3759	Normal
A00-03-9249	NL1000	3.2	19	446	173.6	85.2	70.3	M	White	23.3268	Normal
A00-03-9249	NL1000	4	19	519	157.2	71.15	51.5	F	Black or African American	20.8402	Normal
A00-03-9249	NL1000	4.8	19	563	131.4	61.7	28.5	M	Asian - Chinese	16.5065	Normal
A00-03-9249	NL1000	5.6	19	595	117.2	35.2375	25.9	M	Black or African American	18.8558	Overweight
A00-03-9249	NL1000	6.4	19	593	179.2	84.9	87.3	M	White	27.1856	Overweight
A00-03-9249	NL1000	7.2	19	689	170.2	79.55	141.5	F	Black or African American	48.8469	Obese
A00-03-9249	NL1000	8	19	783	138.7	67.1	31.5	M	Asian - Chinese	16.3741	Normal
A00-03-9249	Sensewear	0.8	19	0	177.3	84.9	80.7	M	White	25.6718	Normal
A00-03-9249	Sensewear	1.6	19	0	154.2	73.9	37.7	F	White	15.8552	Normal
A00-03-9249	Sensewear	2.4	19	155	144	68.25	49.7	F	Black or African American	23.968	Obese
A00-03-9249	Sensewear	3.2	19	430	164.9	75	49.6	F	White	18.2407	Normal
A00-03-9249	Sensewear	4	19	520	132.4	61.6	26.8	F	White	15.2883	Normal
A00-03-9249	Sensewear	4.8	19	563.333	135.3	64.7	39.9	F	White	21.796	Obese
A00-03-9249	Sensewear	5.6	19	596.667	165.7	79.2	62.2	M	White	22.654	Normal
A00-03-9249	Sensewear	6.4	19	641.667	122.6	57.05	27.4	M	White	18.2293	Overweight
A00-03-9249	Sensewear	7.2	19	653.333	138	66.85	28.6	F	Black or African American	15.0179	Normal
A00-03-9249	Sensewear	8	19	790	185.8	87.45	80	M	White	23.1739	Normal
A00-03-9249	Stepwatch	0.8	19	243.333	127.5	59.85	23.8	M	White	14.6405	Normal
A00-03-9249	Stepwatch	1.6	19	346.667	118.6	54.85	18.9	F	White	13.4367	Underweight
A00-03-9249	Stepwatch	2.4	19	403.333	169.7	79.35	67.8	M	White	23.5432	Normal
A00-03-9249	Stepwatch	3.2	19	456.667	163.1	78.15	46.4	F	White	17.4426	Underweight
A00-03-9249	Stepwatch	4	19	523.333	170.1	80.5	60.5	M	White	20.9096	Normal
A00-03-9249	Stepwatch	4.8	19	563.333	151.8	72.6	42.8	M	White	18.5738	Normal
A00-03-9249	Stepwatch	5.6	19	600	135.7	64.3	33	F	White	17.9207	Normal
A00-03-9249	Stepwatch	6.4	19	643.333	150.2	70.9	75.9	F	White	33.6436	Obese
A00-03-9249	Stepwatch	7.2	19	700	144.2	67.95	33.1	M	White	15.9183	Normal
A00-03-9249	Stepwatch	8	19	553.333	127.8	60.95	24.8	M	Black or African American	15.1841	Normal
A00-03-9249	SW-200	0.8	19	14	164.1	78.35	48.7	F	White	18.0847	Normal
A00-03-9249	SW-200	1.6	19	31	187	90.6	75.1	M	White	21.4762	Normal
A00-03-9249	SW-200	2.4	19	156	156.4	72.75	46.1	F	White	18.8464	Normal
A00-03-9249	SW-200	3.2	19	374	148.7	70.1	37	F	White	16.7332	Normal
A00-03-9249	SW-200	4	19	500	166.7	78.5	59.8	M	White	21.5194	Normal
A00-03-9249	SW-200	4.8	19	555	146.4	69.2	46.6	F	Black or African American	21.7422	Overweight
A00-03-9249	SW-200	5.6	19	595	156.9	73.85	55.7	F	Black or African American	22.6261	Normal
A00-03-9249	SW-200	6.4	19	636	151.2	69.4	53.7	F	White	23.4893	Normal
A00-03-9249	SW-200	7.2	19	692	169	81.4	64.3	M	Black or African American	22.5132	Normal
A00-03-9249	SW-200	8	19	778	159.3	70.5	74.3	F	White	29.2791	Obese
A00-04-0150	Hand_Count	0.8	11	389	152.2	73.9	44.6	M	White	19.2533	Normal
A00-04-0150	Hand_Count	1.6	11	458	154.3	70.2	86.2	F	White	36.2056	Obese
A00-04-0150	Hand_Count	2.4	11	513	169.5	79.75	57.4	M	Black or African American	19.9789	Normal
A00-04-0150	Hand_Count	3.2	11	532	165.7	77.75	51.1	M	White	18.6113	Normal
A00-04-0150	Hand_Count	4	11	567	159.4	77.3	48.8	M	White	19.2063	Normal
A00-04-0150	Hand_Count	4.8	11	597	142.3	67.55	47.6	F	White	23.507	Overweight
A00-04-0150	Hand_Count	5.6	11	610	174.5	81.4	132.9	M	White	43.645	Obese
A00-04-0150	Hand_Count	6.4	11	671	156.1	74.65	74.2	M	Black or African American	30.4508	Obese
A00-04-0150	Hand_Count	7.2	11	NA	181.1	85.85	92.9	M	White	28.3256	Obese
A00-04-0150	Hand_Count	8	11	NA	154.8	77.3	46.7	M	Black or African American	19.4883	Normal
A00-04-0150	Actical	0.8	11	8.33333	169	78.05	54.4	M	White	19.047	Normal
A00-04-0150	Actical	1.6	11	70	154	70.1	49.3	F	White	20.7877	Normal
A00-04-0150	Actical	2.4	11	340	157	71.15	77.5	F	Black or African American	31.4414	Obese
A00-04-0150	Actical	3.2	11	513.333	138	66.6	38.1	M	White	20.0063	Overweight
A00-04-0150	Actical	4	11	565	169.3	83.4	70.1	F	White	24.4571	Overweight
A00-04-0150	Actical	4.8	11	603.333	172.6	80.05	56.9	M	White	19.0999	Normal
A00-04-0150	Actical	5.6	11	636.667	141.3	66.1	49.2	F	White	24.6423	Obese
A00-04-0150	Actical	6.4	11	673.333	164.5	76.1	65.6	F	White	24.2422	Normal
A00-04-0150	Actical	7.2	11	NA	160.1	75.65	66	M	White	25.7491	Obese
A00-04-0150	Actical	8	11	NA	142.3	66.8	51.1	M	Black or African American	25.2355	Obese
A00-04-0150	ActiGraph_Waist	0.8	11	11.6667	155.9	70.8	41.7	F	White	17.1571	Underweight
A00-04-0150	ActiGraph_Waist	1.6	11	65	141.1	68.5	43.9	M	Black or African American	22.0501	Overweight
A00-04-0150	ActiGraph_Waist	2.4	11	170	164.6	76.85	62.2	F	White	22.9578	Normal
A00-04-0150	ActiGraph_Waist	3.2	11	335	141.9	70.5	32.2	F	White	15.9916	Normal
A00-04-0150	ActiGraph_Waist	4	11	541.667	180.2	87.3	98.9	M	White	30.457	Overweight
A00-04-0150	ActiGraph_Waist	4.8	11	601.667	171.8	82.3	65.5	F	Other	22.1919	Normal
A00-04-0150	ActiGraph_Waist	5.6	11	631.667	186.1	88.5	77.3	M	White	22.3196	Normal
A00-04-0150	ActiGraph_Waist	6.4	11	628.333	182.7	88.95	68.9	M	White	20.6415	Normal
A00-04-0150	ActiGraph_Waist	7.2	11	NA	126.8	57.4	24.8	F	White	15.4246	Normal
A00-04-0150	ActiGraph_Waist	8	11	NA	144.2	71.2	35.8	F	White	17.2168	Normal
A00-04-0150	ActiGraph_Wrist	0.8	11	95	171	81.4	75	F	White	25.6489	Normal
A00-04-0150	ActiGraph_Wrist	1.6	11	205	139.4	65.55	26.9	M	White	13.8429	Underweight
A00-04-0150	ActiGraph_Wrist	2.4	11	308.333	173.1	87	51.3	M	White	17.1208	Underweight
A00-04-0150	ActiGraph_Wrist	3.2	11	385	149.4	68.2	36	F	White	16.1288	Normal
A00-04-0150	ActiGraph_Wrist	4	11	443.333	140.4	64.85	45.2	F	Black or African American	22.93	Obese
A00-04-0150	ActiGraph_Wrist	4.8	11	456.667	156.4	74.2	60.7	F	White	24.8151	Overweight
A00-04-0150	ActiGraph_Wrist	5.6	11	440	122.5	59.7	24.4	M	Black or African American	16.2599	Normal
A00-04-0150	ActiGraph_Wrist	6.4	11	435	132	58.9	48.4	M	White	27.7778	Obese
A00-04-0150	ActiGraph_Wrist	7.2	11	NA	125	56.35	48.8	M	White	31.232	Obese
A00-04-0150	ActiGraph_Wrist	8	11	NA	153.7	71.9	50.1	F	White	21.2075	Normal
A00-04-0150	ActivPAL	0.8	11	286.667	168.9	82.7	52.5	F	Black or African American	18.4035	Normal
A00-04-0150	ActivPAL	1.6	11	450	162.4	75.65	100.3	F	Black or African American	38.0302	Obese
A00-04-0150	ActivPAL	2.4	11	516.667	141.6	68.25	36.1	M	Black or African American	18.0045	Normal
A00-04-0150	ActivPAL	3.2	11	536.667	159.1	72.55	84.9	F	Black or African American	33.5403	Obese
A00-04-0150	ActivPAL	4	11	560	131.7	59.15	39.4	F	Black or African American	22.7156	Obese
A00-04-0150	ActivPAL	4.8	11	596.667	159.2	83.5	38	M	Black or African American	14.9933	Normal
A00-04-0150	ActivPAL	5.6	11	636.667	131.4	63.85	25.6	F	Black or African American	14.8269	Normal
A00-04-0150	ActivPAL	6.4	11	670	138.8	69.85	31.3	M	Black or African American	16.2467	Normal
A00-04-0150	ActivPAL	7.2	11	NA	179.5	83.8	66.3	M	White	20.5771	Normal
A00-04-0150	ActivPAL	8	11	NA	163.6	81.45	54.5	M	Black or African American	20.3624	Normal
A00-04-0150	NL1000	0.8	11	27	165.2	78.25	57.6	F	White	21.1058	Normal
A00-04-0150	NL1000	1.6	11	178	172.1	85.95	75.6	M	Black or African American	25.5247	Overweight
A00-04-0150	NL1000	2.4	11	367	139.8	66.25	56.6	M	Black or African American	28.9602	Obese
A00-04-0150	NL1000	3.2	11	479	154.9	77.95	57.4	M	Black or African American	23.9226	Overweight
A00-04-0150	NL1000	4	11	565	165	78.1	64.5	F	Black or African American	23.6915	Normal
A00-04-0150	NL1000	4.8	11	601	134	61.65	30.3	F	White	16.8746	Normal
A00-04-0150	NL1000	5.6	11	634	168.5	78.6	57.1	F	White	20.1111	Normal
A00-04-0150	NL1000	6.4	11	678	164.2	80.7	49.1	F	Black or African American	18.2111	Normal
A00-04-0150	NL1000	7.2	11	NA	167.8	96.7	101.1	M	White	35.906	Obese
A00-04-0150	NL1000	8	11	NA	145.4	68.3	39.3	F	White	18.5893	Normal
A00-04-0150	Sensewear	0.8	11	0	176.8	82.55	57.4	M	White	18.3632	Normal
A00-04-0150	Sensewear	1.6	11	66.6667	169	84.25	74.9	F	Black or African American	26.2246	Normal
A00-04-0150	Sensewear	2.4	11	185	162.5	75.95	61.9	F	White	23.4414	Normal
A00-04-0150	Sensewear	3.2	11	415	168.6	79	87.4	F	White	30.7465	Obese
A00-04-0150	Sensewear	4	11	546.667	155.5	72.85	96.8	F	Black or African American	40.0327	Obese
A00-04-0150	Sensewear	4.8	11	596.667	144.2	65.3	44.8	M	White	21.545	Overweight
A00-04-0150	Sensewear	5.6	11	625	137.8	64.95	25.3	M	White	13.3236	Underweight
A00-04-0150	Sensewear	6.4	11	585	159.2	73.75	66.6	M	White	26.2777	Obese
A00-04-0150	Sensewear	7.2	11	NA	154.7	72.3	63.8	M	White	26.6588	Obese
A00-04-0150	Sensewear	8	11	NA	166.1	75.6	70.9	M	White	25.6985	Overweight
A00-04-0150	Stepwatch	0.8	11	356.667	166.7	80.1	56.7	F	White	20.4038	Normal
A00-04-0150	Stepwatch	1.6	11	456.667	168.4	75.25	60.3	F	White	21.2634	Normal
A00-04-0150	Stepwatch	2.4	11	516.667	162.8	81.8	77.7	M	Black or African American	29.3165	Obese
A00-04-0150	Stepwatch	3.2	11	536.667	172.5	85.65	74.5	F	Black or African American	25.0368	Overweight
A00-04-0150	Stepwatch	4	11	570	153	74.85	45.4	F	Black or African American	19.3943	Normal
A00-04-0150	Stepwatch	4.8	11	603.333	153.4	73.3	47.6	F	Black or African American	20.2282	Normal
A00-04-0150	Stepwatch	5.6	11	636.667	166.1	80.95	71.4	F	Black or African American	25.8797	Overweight
A00-04-0150	Stepwatch	6.4	11	660	169.9	86.1	70.7	M	Black or African American	24.4925	Overweight
A00-04-0150	Stepwatch	7.2	11	NA	126.3	61.1	29.1	F	Black or African American	18.2426	Overweight
A00-04-0150	Stepwatch	8	11	NA	177.2	94.7	57.7	M	Black or African American	18.3759	Normal
A00-04-0150	SW-200	0.8	11	66	173.6	85.2	70.3	M	White	23.3268	Normal
A00-04-0150	SW-200	1.6	11	250	157.2	71.15	51.5	F	Black or African American	20.8402	Normal
A00-04-0150	SW-200	2.4	11	480	131.4	61.7	28.5	M	Asian - Chinese	16.5065	Normal
A00-04-0150	SW-200	3.2	11	529	117.2	35.2375	25.9	M	Black or African American	18.8558	Overweight
A00-04-0150	SW-200	4	11	575	179.2	84.9	87.3	M	White	27.1856	Overweight
A00-04-0150	SW-200	4.8	11	611	170.2	79.55	141.5	F	Black or African American	48.8469	Obese
A00-04-0150	SW-200	5.6	11	649	138.7	67.1	31.5	M	Asian - Chinese	16.3741	Normal
A00-04-0150	SW-200	6.4	11	683	177.3	84.9	80.7	M	White	25.6718	Normal
A00-04-0150	SW-200	7.2	11	NA	154.2	73.9	37.7	F	White	15.8552	Normal
A00-04-0150	SW-200	8	11	NA	144	68.25	49.7	F	Black or African American	23.968	Obese
A00-04-0601	Hand_Count	0.8	16	416	164.9	75	49.6	F	White	18.2407	Normal
A00-04-0601	Hand_Count	1.6	16	476	132.4	61.6	26.8	F	White	15.2883	Normal
A00-04-0601	Hand_Count	2.4	16	478	135.3	64.7	39.9	F	White	21.796	Obese
A00-04-0601	Hand_Count	3.2	16	508	165.7	79.2	62.2	M	White	22.654	Normal
A00-04-0601	Hand_Count	4	16	565	122.6	57.05	27.4	M	White	18.2293	Overweight
A00-04-0601	Hand_Count	4.8	16	605	138	66.85	28.6	F	Black or African American	15.0179	Normal
A00-04-0601	Hand_Count	5.6	16	653	185.8	87.45	80	M	White	23.1739	Normal
A00-04-0601	Hand_Count	6.4	16	NA	127.5	59.85	23.8	M	White	14.6405	Normal
A00-04-0601	Hand_Count	7.2	16	NA	118.6	54.85	18.9	F	White	13.4367	Underweight
A00-04-0601	Hand_Count	8	16	NA	169.7	79.35	67.8	M	White	23.5432	Normal
A00-04-0601	Actical	0.8	16	0	163.1	78.15	46.4	F	White	17.4426	Underweight
A00-04-0601	Actical	1.6	16	35	170.1	80.5	60.5	M	White	20.9096	Normal
A00-04-0601	Actical	2.4	16	290	151.8	72.6	42.8	M	White	18.5738	Normal
A00-04-0601	Actical	3.2	16	501.667	135.7	64.3	33	F	White	17.9207	Normal
A00-04-0601	Actical	4	16	566.667	150.2	70.9	75.9	F	White	33.6436	Obese
A00-04-0601	Actical	4.8	16	605	144.2	67.95	33.1	M	White	15.9183	Normal
A00-04-0601	Actical	5.6	16	650	127.8	60.95	24.8	M	Black or African American	15.1841	Normal
A00-04-0601	Actical	6.4	16	NA	164.1	78.35	48.7	F	White	18.0847	Normal
A00-04-0601	Actical	7.2	16	NA	187	90.6	75.1	M	White	21.4762	Normal
A00-04-0601	Actical	8	16	NA	156.4	72.75	46.1	F	White	18.8464	Normal
A00-04-0601	ActiGraph_Waist	0.8	16	1.66667	148.7	70.1	37	F	White	16.7332	Normal
A00-04-0601	ActiGraph_Waist	1.6	16	0	166.7	78.5	59.8	M	White	21.5194	Normal
A00-04-0601	ActiGraph_Waist	2.4	16	88.3333	146.4	69.2	46.6	F	Black or African American	21.7422	Overweight
A00-04-0601	ActiGraph_Waist	3.2	16	243.333	156.9	73.85	55.7	F	Black or African American	22.6261	Normal
A00-04-0601	ActiGraph_Waist	4	16	443.333	151.2	69.4	53.7	F	White	23.4893	Normal
A00-04-0601	ActiGraph_Waist	4.8	16	560	169	81.4	64.3	M	Black or African American	22.5132	Normal
A00-04-0601	ActiGraph_Waist	5.6	16	610	159.3	70.5	74.3	F	White	29.2791	Obese
A00-04-0601	ActiGraph_Waist	6.4	16	NA	152.2	73.9	44.6	M	White	19.2533	Normal
A00-04-0601	ActiGraph_Waist	7.2	16	NA	154.3	70.2	86.2	F	White	36.2056	Obese
A00-04-0601	ActiGraph_Waist	8	16	NA	169.5	79.75	57.4	M	Black or African American	19.9789	Normal
A00-04-0601	ActiGraph_Wrist	0.8	16	5	165.7	77.75	51.1	M	White	18.6113	Normal
A00-04-0601	ActiGraph_Wrist	1.6	16	28.3333	159.4	77.3	48.8	M	White	19.2063	Normal
A00-04-0601	ActiGraph_Wrist	2.4	16	126.667	142.3	67.55	47.6	F	White	23.507	Overweight
A00-04-0601	ActiGraph_Wrist	3.2	16	478.333	174.5	81.4	132.9	M	White	43.645	Obese
A00-04-0601	ActiGraph_Wrist	4	16	553.333	156.1	74.65	74.2	M	Black or African American	30.4508	Obese
A00-04-0601	ActiGraph_Wrist	4.8	16	548.333	181.1	85.85	92.9	M	White	28.3256	Obese
A00-04-0601	ActiGraph_Wrist	5.6	16	403.333	154.8	77.3	46.7	M	Black or African American	19.4883	Normal
A00-04-0601	ActiGraph_Wrist	6.4	16	NA	169	78.05	54.4	M	White	19.047	Normal
A00-04-0601	ActiGraph_Wrist	7.2	16	NA	154	70.1	49.3	F	White	20.7877	Normal
A00-04-0601	ActiGraph_Wrist	8	16	NA	157	71.15	77.5	F	Black or African American	31.4414	Obese
A00-04-0601	ActivPAL	0.8	16	266.667	138	66.6	38.1	M	White	20.0063	Overweight
A00-04-0601	ActivPAL	1.6	16	476.667	169.3	83.4	70.1	F	White	24.4571	Overweight
A00-04-0601	ActivPAL	2.4	16	473.333	172.6	80.05	56.9	M	White	19.0999	Normal
A00-04-0601	ActivPAL	3.2	16	506.667	141.3	66.1	49.2	F	White	24.6423	Obese
A00-04-0601	ActivPAL	4	16	566.667	164.5	76.1	65.6	F	White	24.2422	Normal
A00-04-0601	ActivPAL	4.8	16	606.667	160.1	75.65	66	M	White	25.7491	Obese
A00-04-0601	ActivPAL	5.6	16	650	142.3	66.8	51.1	M	Black or African American	25.2355	Obese
A00-04-0601	ActivPAL	6.4	16	NA	155.9	70.8	41.7	F	White	17.1571	Underweight
A00-04-0601	ActivPAL	7.2	16	NA	141.1	68.5	43.9	M	Black or African American	22.0501	Overweight
A00-04-0601	ActivPAL	8	16	NA	164.6	76.85	62.2	F	White	22.9578	Normal
A00-04-0601	NL1000	0.8	16	25	141.9	70.5	32.2	F	White	15.9916	Normal
A00-04-0601	NL1000	1.6	16	95	180.2	87.3	98.9	M	White	30.457	Overweight
A00-04-0601	NL1000	2.4	16	385	171.8	82.3	65.5	F	Other	22.1919	Normal
A00-04-0601	NL1000	3.2	16	483	186.1	88.5	77.3	M	White	22.3196	Normal
A00-04-0601	NL1000	4	16	561	182.7	88.95	68.9	M	White	20.6415	Normal
A00-04-0601	NL1000	4.8	16	602	126.8	57.4	24.8	F	White	15.4246	Normal
A00-04-0601	NL1000	5.6	16	650	144.2	71.2	35.8	F	White	17.2168	Normal
A00-04-0601	NL1000	6.4	16	NA	171	81.4	75	F	White	25.6489	Normal
A00-04-0601	NL1000	7.2	16	NA	139.4	65.55	26.9	M	White	13.8429	Underweight
A00-04-0601	NL1000	8	16	NA	173.1	87	51.3	M	White	17.1208	Underweight
A00-04-0601	Sensewear	0.8	16	5.44225	149.4	68.2	36	F	White	16.1288	Normal
A00-04-0601	Sensewear	1.6	16	10.5768	140.4	64.85	45.2	F	Black or African American	22.93	Obese
A00-04-0601	Sensewear	2.4	16	11.6296	156.4	74.2	60.7	F	White	24.8151	Overweight
A00-04-0601	Sensewear	3.2	16	13.4923	122.5	59.7	24.4	M	Black or African American	16.2599	Normal
A00-04-0601	Sensewear	4	16	16.7965	132	58.9	48.4	M	White	27.7778	Obese
A00-04-0601	Sensewear	4.8	16	21.8338	125	56.35	48.8	M	White	31.232	Obese
A00-04-0601	Sensewear	5.6	16	31.9732	153.7	71.9	50.1	F	White	21.2075	Normal
A00-04-0601	Sensewear	6.4	16	NA	168.9	82.7	52.5	F	Black or African American	18.4035	Normal
A00-04-0601	Sensewear	7.2	16	NA	162.4	75.65	100.3	F	Black or African American	38.0302	Obese
A00-04-0601	Sensewear	8	16	NA	141.6	68.25	36.1	M	Black or African American	18.0045	Normal
A00-04-0601	Stepwatch	0.8	16	393.333	159.1	72.55	84.9	F	Black or African American	33.5403	Obese
A00-04-0601	Stepwatch	1.6	16	473.333	131.7	59.15	39.4	F	Black or African American	22.7156	Obese
A00-04-0601	Stepwatch	2.4	16	483.333	159.2	83.5	38	M	Black or African American	14.9933	Normal
A00-04-0601	Stepwatch	3.2	16	506.667	131.4	63.85	25.6	F	Black or African American	14.8269	Normal
A00-04-0601	Stepwatch	4	16	566.667	138.8	69.85	31.3	M	Black or African American	16.2467	Normal
A00-04-0601	Stepwatch	4.8	16	606.667	179.5	83.8	66.3	M	White	20.5771	Normal
A00-04-0601	Stepwatch	5.6	16	646.667	163.6	81.45	54.5	M	Black or African American	20.3624	Normal
A00-04-0601	Stepwatch	6.4	16	NA	165.2	78.25	57.6	F	White	21.1058	Normal
A00-04-0601	Stepwatch	7.2	16	NA	172.1	85.95	75.6	M	Black or African American	25.5247	Overweight
A00-04-0601	Stepwatch	8	16	NA	139.8	66.25	56.6	M	Black or African American	28.9602	Obese
A00-04-0601	SW-200	0.8	16	22	154.9	77.95	57.4	M	Black or African American	23.9226	Overweight
A00-04-0601	SW-200	1.6	16	171	165	78.1	64.5	F	Black or African American	23.6915	Normal
A00-04-0601	SW-200	2.4	16	368	134	61.65	30.3	F	White	16.8746	Normal
A00-04-0601	SW-200	3.2	16	408	168.5	78.6	57.1	F	White	20.1111	Normal
A00-04-0601	SW-200	4	16	542	164.2	80.7	49.1	F	Black or African American	18.2111	Normal
A00-04-0601	SW-200	4.8	16	597	167.8	96.7	101.1	M	White	35.906	Obese
A00-04-0601	SW-200	5.6	16	654	145.4	68.3	39.3	F	White	18.5893	Normal
A00-04-0601	SW-200	6.4	16	NA	176.8	82.55	57.4	M	White	18.3632	Normal
A00-04-0601	SW-200	7.2	16	NA	169	84.25	74.9	F	Black or African American	26.2246	Normal
A00-04-0601	SW-200	8	16	NA	162.5	75.95	61.9	F	White	23.4414	Normal
A00-04-0641	Hand_Count	0.8	15	343	168.6	79	87.4	F	White	30.7465	Obese
A00-04-0641	Hand_Count	1.6	15	360	155.5	72.85	96.8	F	Black or African American	40.0327	Obese
A00-04-0641	Hand_Count	2.4	15	403	144.2	65.3	44.8	M	White	21.545	Overweight
A00-04-0641	Hand_Count	3.2	15	471	137.8	64.95	25.3	M	White	13.3236	Underweight
A00-04-0641	Hand_Count	4	15	532	159.2	73.75	66.6	M	White	26.2777	Obese
A00-04-0641	Hand_Count	4.8	15	582	154.7	72.3	63.8	M	White	26.6588	Obese
A00-04-0641	Hand_Count	5.6	15	632	166.1	75.6	70.9	M	White	25.6985	Overweight
A00-04-0641	Hand_Count	6.4	15	708	166.7	80.1	56.7	F	White	20.4038	Normal
A00-04-0641	Hand_Count	7.2	15	NA	168.4	75.25	60.3	F	White	21.2634	Normal
A00-04-0641	Hand_Count	8	15	NA	162.8	81.8	77.7	M	Black or African American	29.3165	Obese
A00-04-0641	Actical	0.8	15	0	172.5	85.65	74.5	F	Black or African American	25.0368	Overweight
A00-04-0641	Actical	1.6	15	20	153	74.85	45.4	F	Black or African American	19.3943	Normal
A00-04-0641	Actical	2.4	15	256.667	153.4	73.3	47.6	F	Black or African American	20.2282	Normal
A00-04-0641	Actical	3.2	15	463.333	166.1	80.95	71.4	F	Black or African American	25.8797	Overweight
A00-04-0641	Actical	4	15	540	169.9	86.1	70.7	M	Black or African American	24.4925	Overweight
A00-04-0641	Actical	4.8	15	588.333	126.3	61.1	29.1	F	Black or African American	18.2426	Overweight
A00-04-0641	Actical	5.6	15	640	177.2	94.7	57.7	M	Black or African American	18.3759	Normal
A00-04-0641	Actical	6.4	15	711.667	173.6	85.2	70.3	M	White	23.3268	Normal
A00-04-0641	Actical	7.2	15	NA	157.2	71.15	51.5	F	Black or African American	20.8402	Normal
A00-04-0641	Actical	8	15	NA	131.4	61.7	28.5	M	Asian - Chinese	16.5065	Normal
A00-04-0641	ActiGraph_Waist	0.8	15	1.66667	117.2	35.2375	25.9	M	Black or African American	18.8558	Overweight
A00-04-0641	ActiGraph_Waist	1.6	15	16.6667	179.2	84.9	87.3	M	White	27.1856	Overweight
A00-04-0641	ActiGraph_Waist	2.4	15	30	170.2	79.55	141.5	F	Black or African American	48.8469	Obese
A00-04-0641	ActiGraph_Waist	3.2	15	280	138.7	67.1	31.5	M	Asian - Chinese	16.3741	Normal
A00-04-0641	ActiGraph_Waist	4	15	530	177.3	84.9	80.7	M	White	25.6718	Normal
A00-04-0641	ActiGraph_Waist	4.8	15	583.333	154.2	73.9	37.7	F	White	15.8552	Normal
A00-04-0641	ActiGraph_Waist	5.6	15	638.333	144	68.25	49.7	F	Black or African American	23.968	Obese
A00-04-0641	ActiGraph_Waist	6.4	15	680	164.9	75	49.6	F	White	18.2407	Normal
A00-04-0641	ActiGraph_Waist	7.2	15	NA	132.4	61.6	26.8	F	White	15.2883	Normal
A00-04-0641	ActiGraph_Waist	8	15	NA	135.3	64.7	39.9	F	White	21.796	Obese
A00-04-0641	ActiGraph_Wrist	0.8	15	13.3333	165.7	79.2	62.2	M	White	22.654	Normal
A00-04-0641	ActiGraph_Wrist	1.6	15	45	122.6	57.05	27.4	M	White	18.2293	Overweight
A00-04-0641	ActiGraph_Wrist	2.4	15	170	138	66.85	28.6	F	Black or African American	15.0179	Normal
A00-04-0641	ActiGraph_Wrist	3.2	15	403.333	185.8	87.45	80	M	White	23.1739	Normal
A00-04-0641	ActiGraph_Wrist	4	15	395	127.5	59.85	23.8	M	White	14.6405	Normal
A00-04-0641	ActiGraph_Wrist	4.8	15	398.333	118.6	54.85	18.9	F	White	13.4367	Underweight
A00-04-0641	ActiGraph_Wrist	5.6	15	346.667	169.7	79.35	67.8	M	White	23.5432	Normal
A00-04-0641	ActiGraph_Wrist	6.4	15	346.667	163.1	78.15	46.4	F	White	17.4426	Underweight
A00-04-0641	ActiGraph_Wrist	7.2	15	NA	170.1	80.5	60.5	M	White	20.9096	Normal
A00-04-0641	ActiGraph_Wrist	8	15	NA	151.8	72.6	42.8	M	White	18.5738	Normal
A00-04-0641	ActivPAL	0.8	15	143.333	135.7	64.3	33	F	White	17.9207	Normal
A00-04-0641	ActivPAL	1.6	15	356.667	150.2	70.9	75.9	F	White	33.6436	Obese
A00-04-0641	ActivPAL	2.4	15	403.333	144.2	67.95	33.1	M	White	15.9183	Normal
A00-04-0641	ActivPAL	3.2	15	473.333	127.8	60.95	24.8	M	Black or African American	15.1841	Normal
A00-04-0641	ActivPAL	4	15	536.667	164.1	78.35	48.7	F	White	18.0847	Normal
A00-04-0641	ActivPAL	4.8	15	590	187	90.6	75.1	M	White	21.4762	Normal
A00-04-0641	ActivPAL	5.6	15	636.667	156.4	72.75	46.1	F	White	18.8464	Normal
A00-04-0641	ActivPAL	6.4	15	710	148.7	70.1	37	F	White	16.7332	Normal
A00-04-0641	ActivPAL	7.2	15	NA	166.7	78.5	59.8	M	White	21.5194	Normal
A00-04-0641	ActivPAL	8	15	NA	146.4	69.2	46.6	F	Black or African American	21.7422	Overweight
A00-04-0641	NL1000	0.8	15	13	156.9	73.85	55.7	F	Black or African American	22.6261	Normal
A00-04-0641	NL1000	1.6	15	14	151.2	69.4	53.7	F	White	23.4893	Normal
A00-04-0641	NL1000	2.4	15	55	169	81.4	64.3	M	Black or African American	22.5132	Normal
A00-04-0641	NL1000	3.2	15	373	159.3	70.5	74.3	F	White	29.2791	Obese
A00-04-0641	NL1000	4	15	521	152.2	73.9	44.6	M	White	19.2533	Normal
A00-04-0641	NL1000	4.8	15	574	154.3	70.2	86.2	F	White	36.2056	Obese
A00-04-0641	NL1000	5.6	15	618	169.5	79.75	57.4	M	Black or African American	19.9789	Normal
A00-04-0641	NL1000	6.4	15	649	165.7	77.75	51.1	M	White	18.6113	Normal
A00-04-0641	NL1000	7.2	15	NA	159.4	77.3	48.8	M	White	19.2063	Normal
A00-04-0641	NL1000	8	15	NA	142.3	67.55	47.6	F	White	23.507	Overweight
A00-04-0641	Sensewear	0.8	15	4.79437	174.5	81.4	132.9	M	White	43.645	Obese
A00-04-0641	Sensewear	1.6	15	6.3331	156.1	74.65	74.2	M	Black or African American	30.4508	Obese
A00-04-0641	Sensewear	2.4	15	7.58028	181.1	85.85	92.9	M	White	28.3256	Obese
A00-04-0641	Sensewear	3.2	15	10.5444	154.8	77.3	46.7	M	Black or African American	19.4883	Normal
A00-04-0641	Sensewear	4	15	13.7514	169	78.05	54.4	M	White	19.047	Normal
A00-04-0641	Sensewear	4.8	15	16.8451	154	70.1	49.3	F	White	20.7877	Normal
A00-04-0641	Sensewear	5.6	15	20.4246	157	71.15	77.5	F	Black or African American	31.4414	Obese
A00-04-0641	Sensewear	6.4	15	30.888	138	66.6	38.1	M	White	20.0063	Overweight
A00-04-0641	Sensewear	7.2	15	NA	169.3	83.4	70.1	F	White	24.4571	Overweight
A00-04-0641	Sensewear	8	15	NA	172.6	80.05	56.9	M	White	19.0999	Normal
A00-04-0641	Stepwatch	0.8	15	286.667	141.3	66.1	49.2	F	White	24.6423	Obese
A00-04-0641	Stepwatch	1.6	15	363.333	164.5	76.1	65.6	F	White	24.2422	Normal
A00-04-0641	Stepwatch	2.4	15	403.333	160.1	75.65	66	M	White	25.7491	Obese
A00-04-0641	Stepwatch	3.2	15	473.333	142.3	66.8	51.1	M	Black or African American	25.2355	Obese
A00-04-0641	Stepwatch	4	15	540	155.9	70.8	41.7	F	White	17.1571	Underweight
A00-04-0641	Stepwatch	4.8	15	590	141.1	68.5	43.9	M	Black or African American	22.0501	Overweight
A00-04-0641	Stepwatch	5.6	15	640	164.6	76.85	62.2	F	White	22.9578	Normal
A00-04-0641	Stepwatch	6.4	15	693.333	141.9	70.5	32.2	F	White	15.9916	Normal
A00-04-0641	Stepwatch	7.2	15	NA	180.2	87.3	98.9	M	White	30.457	Overweight
A00-04-0641	Stepwatch	8	15	NA	171.8	82.3	65.5	F	Other	22.1919	Normal
A00-04-0641	SW-200	0.8	15	57	186.1	88.5	77.3	M	White	22.3196	Normal
A00-04-0641	SW-200	1.6	15	107	182.7	88.95	68.9	M	White	20.6415	Normal
A00-04-0641	SW-200	2.4	15	162	126.8	57.4	24.8	F	White	15.4246	Normal
A00-04-0641	SW-200	3.2	15	327	144.2	71.2	35.8	F	White	17.2168	Normal
A00-04-0641	SW-200	4	15	473	171	81.4	75	F	White	25.6489	Normal
A00-04-0641	SW-200	4.8	15	566	139.4	65.55	26.9	M	White	13.8429	Underweight
A00-04-0641	SW-200	5.6	15	631	173.1	87	51.3	M	White	17.1208	Underweight
A00-04-0641	SW-200	6.4	15	703	149.4	68.2	36	F	White	16.1288	Normal
A00-04-0641	SW-200	7.2	15	NA	140.4	64.85	45.2	F	Black or African American	22.93	Obese
A00-04-0641	SW-200	8	15	NA	156.4	74.2	60.7	F	White	24.8151	Overweight
A00-04-0701	Hand_Count	0.8	18	260	122.5	59.7	24.4	M	Black or African American	16.2599	Normal
A00-04-0701	Hand_Count	1.6	18	348	132	58.9	48.4	M	White	27.7778	Obese
A00-04-0701	Hand_Count	2.4	18	478	125	56.35	48.8	M	White	31.232	Obese
A00-04-0701	Hand_Count	3.2	18	454	153.7	71.9	50.1	F	White	21.2075	Normal
A00-04-0701	Hand_Count	4	18	518	168.9	82.7	52.5	F	Black or African American	18.4035	Normal
A00-04-0701	Hand_Count	4.8	18	566	162.4	75.65	100.3	F	Black or African American	38.0302	Obese
A00-04-0701	Hand_Count	5.6	18	614	141.6	68.25	36.1	M	Black or African American	18.0045	Normal
A00-04-0701	Hand_Count	6.4	18	763	159.1	72.55	84.9	F	Black or African American	33.5403	Obese
A00-04-0701	Hand_Count	7.2	18	NA	131.7	59.15	39.4	F	Black or African American	22.7156	Obese
A00-04-0701	Hand_Count	8	18	NA	159.2	83.5	38	M	Black or African American	14.9933	Normal
A00-04-0701	Actical	0.8	18	0	131.4	63.85	25.6	F	Black or African American	14.8269	Normal
A00-04-0701	Actical	1.6	18	50	138.8	69.85	31.3	M	Black or African American	16.2467	Normal
A00-04-0701	Actical	2.4	18	331.667	179.5	83.8	66.3	M	White	20.5771	Normal
A00-04-0701	Actical	3.2	18	455	163.6	81.45	54.5	M	Black or African American	20.3624	Normal
A00-04-0701	Actical	4	18	521.667	165.2	78.25	57.6	F	White	21.1058	Normal
A00-04-0701	Actical	4.8	18	568.333	172.1	85.95	75.6	M	Black or African American	25.5247	Overweight
A00-04-0701	Actical	5.6	18	616.667	139.8	66.25	56.6	M	Black or African American	28.9602	Obese
A00-04-0701	Actical	6.4	18	768.333	154.9	77.95	57.4	M	Black or African American	23.9226	Overweight
A00-04-0701	Actical	7.2	18	NA	165	78.1	64.5	F	Black or African American	23.6915	Normal
A00-04-0701	Actical	8	18	NA	134	61.65	30.3	F	White	16.8746	Normal
A00-04-0701	ActiGraph_Waist	0.8	18	0	168.5	78.6	57.1	F	White	20.1111	Normal
A00-04-0701	ActiGraph_Waist	1.6	18	13.3333	164.2	80.7	49.1	F	Black or African American	18.2111	Normal
A00-04-0701	ActiGraph_Waist	2.4	18	193.333	167.8	96.7	101.1	M	White	35.906	Obese
A00-04-0701	ActiGraph_Waist	3.2	18	398.333	145.4	68.3	39.3	F	White	18.5893	Normal
A00-04-0701	ActiGraph_Waist	4	18	456.667	176.8	82.55	57.4	M	White	18.3632	Normal
A00-04-0701	ActiGraph_Waist	4.8	18	508.333	169	84.25	74.9	F	Black or African American	26.2246	Normal
A00-04-0701	ActiGraph_Waist	5.6	18	598.333	162.5	75.95	61.9	F	White	23.4414	Normal
A00-04-0701	ActiGraph_Waist	6.4	18	768.333	168.6	79	87.4	F	White	30.7465	Obese
A00-04-0701	ActiGraph_Waist	7.2	18	NA	155.5	72.85	96.8	F	Black or African American	40.0327	Obese
A00-04-0701	ActiGraph_Waist	8	18	NA	144.2	65.3	44.8	M	White	21.545	Overweight
A00-04-0701	ActiGraph_Wrist	0.8	18	81.6667	137.8	64.95	25.3	M	White	13.3236	Underweight
A00-04-0701	ActiGraph_Wrist	1.6	18	133.333	159.2	73.75	66.6	M	White	26.2777	Obese
A00-04-0701	ActiGraph_Wrist	2.4	18	213.333	154.7	72.3	63.8	M	White	26.6588	Obese
A00-04-0701	ActiGraph_Wrist	3.2	18	230	166.1	75.6	70.9	M	White	25.6985	Overweight
A00-04-0701	ActiGraph_Wrist	4	18	271.667	166.7	80.1	56.7	F	White	20.4038	Normal
A00-04-0701	ActiGraph_Wrist	4.8	18	313.333	168.4	75.25	60.3	F	White	21.2634	Normal
A00-04-0701	ActiGraph_Wrist	5.6	18	358.333	162.8	81.8	77.7	M	Black or African American	29.3165	Obese
A00-04-0701	ActiGraph_Wrist	6.4	18	386.667	172.5	85.65	74.5	F	Black or African American	25.0368	Overweight
A00-04-0701	ActiGraph_Wrist	7.2	18	NA	153	74.85	45.4	F	Black or African American	19.3943	Normal
A00-04-0701	ActiGraph_Wrist	8	18	NA	153.4	73.3	47.6	F	Black or African American	20.2282	Normal
A00-04-0701	ActivPAL	0.8	18	93.3333	166.1	80.95	71.4	F	Black or African American	25.8797	Overweight
A00-04-0701	ActivPAL	1.6	18	333.333	169.9	86.1	70.7	M	Black or African American	24.4925	Overweight
A00-04-0701	ActivPAL	2.4	18	420	126.3	61.1	29.1	F	Black or African American	18.2426	Overweight
A00-04-0701	ActivPAL	3.2	18	456.667	177.2	94.7	57.7	M	Black or African American	18.3759	Normal
A00-04-0701	ActivPAL	4	18	520	173.6	85.2	70.3	M	White	23.3268	Normal
A00-04-0701	ActivPAL	4.8	18	570	157.2	71.15	51.5	F	Black or African American	20.8402	Normal
A00-04-0701	ActivPAL	5.6	18	613.333	131.4	61.7	28.5	M	Asian - Chinese	16.5065	Normal
A00-04-0701	ActivPAL	6.4	18	770	117.2	35.2375	25.9	M	Black or African American	18.8558	Overweight
A00-04-0701	ActivPAL	7.2	18	NA	179.2	84.9	87.3	M	White	27.1856	Overweight
A00-04-0701	ActivPAL	8	18	NA	170.2	79.55	141.5	F	Black or African American	48.8469	Obese
A00-04-0701	NL1000	0.8	18	0	138.7	67.1	31.5	M	Asian - Chinese	16.3741	Normal
A00-04-0701	NL1000	1.6	18	74	177.3	84.9	80.7	M	White	25.6718	Normal
A00-04-0701	NL1000	2.4	18	210	154.2	73.9	37.7	F	White	15.8552	Normal
A00-04-0701	NL1000	3.2	18	405	144	68.25	49.7	F	Black or African American	23.968	Obese
A00-04-0701	NL1000	4	18	526	164.9	75	49.6	F	White	18.2407	Normal
A00-04-0701	NL1000	4.8	18	567	132.4	61.6	26.8	F	White	15.2883	Normal
A00-04-0701	NL1000	5.6	18	613	135.3	64.7	39.9	F	White	21.796	Obese
A00-04-0701	NL1000	6.4	18	767	165.7	79.2	62.2	M	White	22.654	Normal
A00-04-0701	NL1000	7.2	18	NA	122.6	57.05	27.4	M	White	18.2293	Overweight
A00-04-0701	NL1000	8	18	NA	138	66.85	28.6	F	Black or African American	15.0179	Normal
A00-04-0701	Sensewear	0.8	18	3.23944	185.8	87.45	80	M	White	23.1739	Normal
A00-04-0701	Sensewear	1.6	18	5.75	127.5	59.85	23.8	M	White	14.6405	Normal
A00-04-0701	Sensewear	2.4	18	9.89648	118.6	54.85	18.9	F	White	13.4367	Underweight
A00-04-0701	Sensewear	3.2	18	11.5972	169.7	79.35	67.8	M	White	23.5432	Normal
A00-04-0701	Sensewear	4	18	17.331	163.1	78.15	46.4	F	White	17.4426	Underweight
A00-04-0701	Sensewear	4.8	18	20.5704	170.1	80.5	60.5	M	White	20.9096	Normal
A00-04-0701	Sensewear	5.6	18	24.7169	151.8	72.6	42.8	M	White	18.5738	Normal
A00-04-0701	Sensewear	6.4	18	97.1507	135.7	64.3	33	F	White	17.9207	Normal
A00-04-0701	Sensewear	7.2	18	NA	150.2	70.9	75.9	F	White	33.6436	Obese
A00-04-0701	Sensewear	8	18	NA	144.2	67.95	33.1	M	White	15.9183	Normal
A00-04-0701	Stepwatch	0.8	18	253.333	127.8	60.95	24.8	M	Black or African American	15.1841	Normal
A00-04-0701	Stepwatch	1.6	18	350	164.1	78.35	48.7	F	White	18.0847	Normal
A00-04-0701	Stepwatch	2.4	18	420	187	90.6	75.1	M	White	21.4762	Normal
A00-04-0701	Stepwatch	3.2	18	453.333	156.4	72.75	46.1	F	White	18.8464	Normal
A00-04-0701	Stepwatch	4	18	520	148.7	70.1	37	F	White	16.7332	Normal
A00-04-0701	Stepwatch	4.8	18	570	166.7	78.5	59.8	M	White	21.5194	Normal
A00-04-0701	Stepwatch	5.6	18	616.667	146.4	69.2	46.6	F	Black or African American	21.7422	Overweight
A00-04-0701	Stepwatch	6.4	18	596.667	156.9	73.85	55.7	F	Black or African American	22.6261	Normal
A00-04-0701	Stepwatch	7.2	18	NA	151.2	69.4	53.7	F	White	23.4893	Normal
A00-04-0701	Stepwatch	8	18	NA	169	81.4	64.3	M	Black or African American	22.5132	Normal
A00-04-0701	SW-200	0.8	18	108	159.3	70.5	74.3	F	White	29.2791	Obese
A00-04-0701	SW-200	1.6	18	0	152.2	73.9	44.6	M	White	19.2533	Normal
A00-04-0701	SW-200	2.4	18	262	154.3	70.2	86.2	F	White	36.2056	Obese
A00-04-0701	SW-200	3.2	18	370	169.5	79.75	57.4	M	Black or African American	19.9789	Normal
A00-04-0701	SW-200	4	18	514	165.7	77.75	51.1	M	White	18.6113	Normal
A00-04-0701	SW-200	4.8	18	567	159.4	77.3	48.8	M	White	19.2063	Normal
A00-04-0701	SW-200	5.6	18	616	142.3	67.55	47.6	F	White	23.507	Overweight
A00-04-0701	SW-200	6.4	18	768	174.5	81.4	132.9	M	White	43.645	Obese
A00-04-0701	SW-200	7.2	18	NA	156.1	74.65	74.2	M	Black or African American	30.4508	Obese
A00-04-0701	SW-200	8	18	NA	181.1	85.85	92.9	M	White	28.3256	Obese
A00-04-0841	Hand_Count	0.8	13	386	154.8	77.3	46.7	M	Black or African American	19.4883	Normal
A00-04-0841	Hand_Count	1.6	13	478	169	78.05	54.4	M	White	19.047	Normal
A00-04-0841	Hand_Count	2.4	13	479	154	70.1	49.3	F	White	20.7877	Normal
A00-04-0841	Hand_Count	3.2	13	516	157	71.15	77.5	F	Black or African American	31.4414	Obese
A00-04-0841	Hand_Count	4	13	535	138	66.6	38.1	M	White	20.0063	Overweight
A00-04-0841	Hand_Count	4.8	13	640	169.3	83.4	70.1	F	White	24.4571	Overweight
A00-04-0841	Hand_Count	5.6	13	NA	172.6	80.05	56.9	M	White	19.0999	Normal
A00-04-0841	Hand_Count	6.4	13	NA	141.3	66.1	49.2	F	White	24.6423	Obese
A00-04-0841	Hand_Count	7.2	13	NA	164.5	76.1	65.6	F	White	24.2422	Normal
A00-04-0841	Hand_Count	8	13	NA	160.1	75.65	66	M	White	25.7491	Obese
A00-04-0841	Actical	0.8	13	51.6667	142.3	66.8	51.1	M	Black or African American	25.2355	Obese
A00-04-0841	Actical	1.6	13	191.667	155.9	70.8	41.7	F	White	17.1571	Underweight
A00-04-0841	Actical	2.4	13	346.667	141.1	68.5	43.9	M	Black or African American	22.0501	Overweight
A00-04-0841	Actical	3.2	13	391.667	164.6	76.85	62.2	F	White	22.9578	Normal
A00-04-0841	Actical	4	13	475	141.9	70.5	32.2	F	White	15.9916	Normal
A00-04-0841	Actical	4.8	13	601.667	180.2	87.3	98.9	M	White	30.457	Overweight
A00-04-0841	Actical	5.6	13	NA	171.8	82.3	65.5	F	Other	22.1919	Normal
A00-04-0841	Actical	6.4	13	NA	186.1	88.5	77.3	M	White	22.3196	Normal
A00-04-0841	Actical	7.2	13	NA	182.7	88.95	68.9	M	White	20.6415	Normal
A00-04-0841	Actical	8	13	NA	126.8	57.4	24.8	F	White	15.4246	Normal
A00-04-0841	ActiGraph_Waist	0.8	13	13.3333	144.2	71.2	35.8	F	White	17.2168	Normal
A00-04-0841	ActiGraph_Waist	1.6	13	30	171	81.4	75	F	White	25.6489	Normal
A00-04-0841	ActiGraph_Waist	2.4	13	196.667	139.4	65.55	26.9	M	White	13.8429	Underweight
A00-04-0841	ActiGraph_Waist	3.2	13	235	173.1	87	51.3	M	White	17.1208	Underweight
A00-04-0841	ActiGraph_Waist	4	13	278.333	149.4	68.2	36	F	White	16.1288	Normal
A00-04-0841	ActiGraph_Waist	4.8	13	321.667	140.4	64.85	45.2	F	Black or African American	22.93	Obese
A00-04-0841	ActiGraph_Waist	5.6	13	NA	156.4	74.2	60.7	F	White	24.8151	Overweight
A00-04-0841	ActiGraph_Waist	6.4	13	NA	122.5	59.7	24.4	M	Black or African American	16.2599	Normal
A00-04-0841	ActiGraph_Waist	7.2	13	NA	132	58.9	48.4	M	White	27.7778	Obese
A00-04-0841	ActiGraph_Waist	8	13	NA	125	56.35	48.8	M	White	31.232	Obese
A00-04-0841	ActiGraph_Wrist	0.8	13	41.6667	153.7	71.9	50.1	F	White	21.2075	Normal
A00-04-0841	ActiGraph_Wrist	1.6	13	170	168.9	82.7	52.5	F	Black or African American	18.4035	Normal
A00-04-0841	ActiGraph_Wrist	2.4	13	256.667	162.4	75.65	100.3	F	Black or African American	38.0302	Obese
A00-04-0841	ActiGraph_Wrist	3.2	13	256.667	141.6	68.25	36.1	M	Black or African American	18.0045	Normal
A00-04-0841	ActiGraph_Wrist	4	13	250	159.1	72.55	84.9	F	Black or African American	33.5403	Obese
A00-04-0841	ActiGraph_Wrist	4.8	13	270	131.7	59.15	39.4	F	Black or African American	22.7156	Obese
A00-04-0841	ActiGraph_Wrist	5.6	13	NA	159.2	83.5	38	M	Black or African American	14.9933	Normal
A00-04-0841	ActiGraph_Wrist	6.4	13	NA	131.4	63.85	25.6	F	Black or African American	14.8269	Normal
A00-04-0841	ActiGraph_Wrist	7.2	13	NA	138.8	69.85	31.3	M	Black or African American	16.2467	Normal
A00-04-0841	ActiGraph_Wrist	8	13	NA	179.5	83.8	66.3	M	White	20.5771	Normal
A00-04-0841	ActivPAL	0.8	13	246.667	163.6	81.45	54.5	M	Black or African American	20.3624	Normal
A00-04-0841	ActivPAL	1.6	13	463.333	165.2	78.25	57.6	F	White	21.1058	Normal
A00-04-0841	ActivPAL	2.4	13	463.333	172.1	85.95	75.6	M	Black or African American	25.5247	Overweight
A00-04-0841	ActivPAL	3.2	13	506.667	139.8	66.25	56.6	M	Black or African American	28.9602	Obese
A00-04-0841	ActivPAL	4	13	513.333	154.9	77.95	57.4	M	Black or African American	23.9226	Overweight
A00-04-0841	ActivPAL	4.8	13	613.333	165	78.1	64.5	F	Black or African American	23.6915	Normal
A00-04-0841	ActivPAL	5.6	13	NA	134	61.65	30.3	F	White	16.8746	Normal
A00-04-0841	ActivPAL	6.4	13	NA	168.5	78.6	57.1	F	White	20.1111	Normal
A00-04-0841	ActivPAL	7.2	13	NA	164.2	80.7	49.1	F	Black or African American	18.2111	Normal
A00-04-0841	ActivPAL	8	13	NA	167.8	96.7	101.1	M	White	35.906	Obese
A00-04-0841	NL1000	0.8	13	22	145.4	68.3	39.3	F	White	18.5893	Normal
A00-04-0841	NL1000	1.6	13	173	176.8	82.55	57.4	M	White	18.3632	Normal
A00-04-0841	NL1000	2.4	13	286	169	84.25	74.9	F	Black or African American	26.2246	Normal
A00-04-0841	NL1000	3.2	13	396	162.5	75.95	61.9	F	White	23.4414	Normal
A00-04-0841	NL1000	4	13	499	168.6	79	87.4	F	White	30.7465	Obese
A00-04-0841	NL1000	4.8	13	526	155.5	72.85	96.8	F	Black or African American	40.0327	Obese
A00-04-0841	NL1000	5.6	13	NA	144.2	65.3	44.8	M	White	21.545	Overweight
A00-04-0841	NL1000	6.4	13	NA	137.8	64.95	25.3	M	White	13.3236	Underweight
A00-04-0841	NL1000	7.2	13	NA	159.2	73.75	66.6	M	White	26.2777	Obese
A00-04-0841	NL1000	8	13	NA	154.7	72.3	63.8	M	White	26.6588	Obese
A00-04-0841	Sensewear	0.8	13	6.57606	166.1	75.6	70.9	M	White	25.6985	Overweight
A00-04-0841	Sensewear	1.6	13	12.0831	166.7	80.1	56.7	F	White	20.4038	Normal
A00-04-0841	Sensewear	2.4	13	17.5739	168.4	75.25	60.3	F	White	21.2634	Normal
A00-04-0841	Sensewear	3.2	13	21.7852	162.8	81.8	77.7	M	Black or African American	29.3165	Obese
A00-04-0841	Sensewear	4	13	23.0486	172.5	85.65	74.5	F	Black or African American	25.0368	Overweight
A00-04-0841	Sensewear	4.8	13	22.7894	153	74.85	45.4	F	Black or African American	19.3943	Normal
A00-04-0841	Sensewear	5.6	13	NA	153.4	73.3	47.6	F	Black or African American	20.2282	Normal
A00-04-0841	Sensewear	6.4	13	NA	166.1	80.95	71.4	F	Black or African American	25.8797	Overweight
A00-04-0841	Sensewear	7.2	13	NA	169.9	86.1	70.7	M	Black or African American	24.4925	Overweight
A00-04-0841	Sensewear	8	13	NA	126.3	61.1	29.1	F	Black or African American	18.2426	Overweight
A00-04-0841	Stepwatch	0.8	13	266.667	177.2	94.7	57.7	M	Black or African American	18.3759	Normal
A00-04-0841	Stepwatch	1.6	13	466.667	173.6	85.2	70.3	M	White	23.3268	Normal
A00-04-0841	Stepwatch	2.4	13	463.333	157.2	71.15	51.5	F	Black or African American	20.8402	Normal
A00-04-0841	Stepwatch	3.2	13	513.333	131.4	61.7	28.5	M	Asian - Chinese	16.5065	Normal
A00-04-0841	Stepwatch	4	13	513.333	117.2	35.2375	25.9	M	Black or African American	18.8558	Overweight
A00-04-0841	Stepwatch	4.8	13	613.333	179.2	84.9	87.3	M	White	27.1856	Overweight
A00-04-0841	Stepwatch	5.6	13	NA	170.2	79.55	141.5	F	Black or African American	48.8469	Obese
A00-04-0841	Stepwatch	6.4	13	NA	138.7	67.1	31.5	M	Asian - Chinese	16.3741	Normal
A00-04-0841	Stepwatch	7.2	13	NA	177.3	84.9	80.7	M	White	25.6718	Normal
A00-04-0841	Stepwatch	8	13	NA	154.2	73.9	37.7	F	White	15.8552	Normal
A00-04-0841	SW-200	0.8	13	73	144	68.25	49.7	F	Black or African American	23.968	Obese
A00-04-0841	SW-200	1.6	13	265	164.9	75	49.6	F	White	18.2407	Normal
A00-04-0841	SW-200	2.4	13	443	132.4	61.6	26.8	F	White	15.2883	Normal
A00-04-0841	SW-200	3.2	13	512	135.3	64.7	39.9	F	White	21.796	Obese
A00-04-0841	SW-200	4	13	562	165.7	79.2	62.2	M	White	22.654	Normal
A00-04-0841	SW-200	4.8	13	623	122.6	57.05	27.4	M	White	18.2293	Overweight
A00-04-0841	SW-200	5.6	13	NA	138	66.85	28.6	F	Black or African American	15.0179	Normal
A00-04-0841	SW-200	6.4	13	NA	185.8	87.45	80	M	White	23.1739	Normal
A00-04-0841	SW-200	7.2	13	NA	127.5	59.85	23.8	M	White	14.6405	Normal
A00-04-0841	SW-200	8	13	NA	118.6	54.85	18.9	F	White	13.4367	Underweight
A00-04-1068	Hand_Count	0.8	11	308	169.7	79.35	67.8	M	White	23.5432	Normal
A00-04-1068	Hand_Count	1.6	11	359	163.1	78.15	46.4	F	White	17.4426	Underweight
A00-04-1068	Hand_Count	2.4	11	407	170.1	80.5	60.5	M	White	20.9096	Normal
A00-04-1068	Hand_Count	3.2	11	496	151.8	72.6	42.8	M	White	18.5738	Normal
A00-04-1068	Hand_Count	4	11	563	135.7	64.3	33	F	White	17.9207	Normal
A00-04-1068	Hand_Count	4.8	11	624	150.2	70.9	75.9	F	White	33.6436	Obese
A00-04-1068	Hand_Count	5.6	11	649	144.2	67.95	33.1	M	White	15.9183	Normal
A00-04-1068	Hand_Count	6.4	11	702	127.8	60.95	24.8	M	Black or African American	15.1841	Normal
A00-04-1068	Hand_Count	7.2	11	763	164.1	78.35	48.7	F	White	18.0847	Normal
A00-04-1068	Hand_Count	8	11	NA	187	90.6	75.1	M	White	21.4762	Normal
A00-04-1068	Actical	0.8	11	36.6667	156.4	72.75	46.1	F	White	18.8464	Normal
A00-04-1068	Actical	1.6	11	166.667	148.7	70.1	37	F	White	16.7332	Normal
A00-04-1068	Actical	2.4	11	296.667	166.7	78.5	59.8	M	White	21.5194	Normal
A00-04-1068	Actical	3.2	11	505	146.4	69.2	46.6	F	Black or African American	21.7422	Overweight
A00-04-1068	Actical	4	11	565	156.9	73.85	55.7	F	Black or African American	22.6261	Normal
A00-04-1068	Actical	4.8	11	628.333	151.2	69.4	53.7	F	White	23.4893	Normal
A00-04-1068	Actical	5.6	11	653.333	169	81.4	64.3	M	Black or African American	22.5132	Normal
A00-04-1068	Actical	6.4	11	711.667	159.3	70.5	74.3	F	White	29.2791	Obese
A00-04-1068	Actical	7.2	11	768.333	152.2	73.9	44.6	M	White	19.2533	Normal
A00-04-1068	Actical	8	11	NA	154.3	70.2	86.2	F	White	36.2056	Obese
A00-04-1068	ActiGraph_Waist	0.8	11	3.33333	169.5	79.75	57.4	M	Black or African American	19.9789	Normal
A00-04-1068	ActiGraph_Waist	1.6	11	23.3333	165.7	77.75	51.1	M	White	18.6113	Normal
A00-04-1068	ActiGraph_Waist	2.4	11	116.667	159.4	77.3	48.8	M	White	19.2063	Normal
A00-04-1068	ActiGraph_Waist	3.2	11	350	142.3	67.55	47.6	F	White	23.507	Overweight
A00-04-1068	ActiGraph_Waist	4	11	451.667	174.5	81.4	132.9	M	White	43.645	Obese
A00-04-1068	ActiGraph_Waist	4.8	11	551.667	156.1	74.65	74.2	M	Black or African American	30.4508	Obese
A00-04-1068	ActiGraph_Waist	5.6	11	630	181.1	85.85	92.9	M	White	28.3256	Obese
A00-04-1068	ActiGraph_Waist	6.4	11	628.333	154.8	77.3	46.7	M	Black or African American	19.4883	Normal
A00-04-1068	ActiGraph_Waist	7.2	11	506.667	169	78.05	54.4	M	White	19.047	Normal
A00-04-1068	ActiGraph_Waist	8	11	NA	154	70.1	49.3	F	White	20.7877	Normal
A00-04-1068	ActiGraph_Wrist	0.8	11	31.6667	157	71.15	77.5	F	Black or African American	31.4414	Obese
A00-04-1068	ActiGraph_Wrist	1.6	11	70	138	66.6	38.1	M	White	20.0063	Overweight
A00-04-1068	ActiGraph_Wrist	2.4	11	83.3333	169.3	83.4	70.1	F	White	24.4571	Overweight
A00-04-1068	ActiGraph_Wrist	3.2	11	190	172.6	80.05	56.9	M	White	19.0999	Normal
A00-04-1068	ActiGraph_Wrist	4	11	141.667	141.3	66.1	49.2	F	White	24.6423	Obese
A00-04-1068	ActiGraph_Wrist	4.8	11	320	164.5	76.1	65.6	F	White	24.2422	Normal
A00-04-1068	ActiGraph_Wrist	5.6	11	170	160.1	75.65	66	M	White	25.7491	Obese
A00-04-1068	ActiGraph_Wrist	6.4	11	326.667	142.3	66.8	51.1	M	Black or African American	25.2355	Obese
A00-04-1068	ActiGraph_Wrist	7.2	11	361.667	155.9	70.8	41.7	F	White	17.1571	Underweight
A00-04-1068	ActiGraph_Wrist	8	11	NA	141.1	68.5	43.9	M	Black or African American	22.0501	Overweight
A00-04-1068	ActivPAL	0.8	11	43.3333	164.6	76.85	62.2	F	White	22.9578	Normal
A00-04-1068	ActivPAL	1.6	11	290	141.9	70.5	32.2	F	White	15.9916	Normal
A00-04-1068	ActivPAL	2.4	11	393.333	180.2	87.3	98.9	M	White	30.457	Overweight
A00-04-1068	ActivPAL	3.2	11	503.333	171.8	82.3	65.5	F	Other	22.1919	Normal
A00-04-1068	ActivPAL	4	11	566.667	186.1	88.5	77.3	M	White	22.3196	Normal
A00-04-1068	ActivPAL	4.8	11	630	182.7	88.95	68.9	M	White	20.6415	Normal
A00-04-1068	ActivPAL	5.6	11	653.333	126.8	57.4	24.8	F	White	15.4246	Normal
A00-04-1068	ActivPAL	6.4	11	703.333	144.2	71.2	35.8	F	White	17.2168	Normal
A00-04-1068	ActivPAL	7.2	11	746.667	171	81.4	75	F	White	25.6489	Normal
A00-04-1068	ActivPAL	8	11	NA	139.4	65.55	26.9	M	White	13.8429	Underweight
A00-04-1068	NL1000	0.8	11	25	173.1	87	51.3	M	White	17.1208	Underweight
A00-04-1068	NL1000	1.6	11	55	149.4	68.2	36	F	White	16.1288	Normal
A00-04-1068	NL1000	2.4	11	142	140.4	64.85	45.2	F	Black or African American	22.93	Obese
A00-04-1068	NL1000	3.2	11	459	156.4	74.2	60.7	F	White	24.8151	Overweight
A00-04-1068	NL1000	4	11	562	122.5	59.7	24.4	M	Black or African American	16.2599	Normal
A00-04-1068	NL1000	4.8	11	635	132	58.9	48.4	M	White	27.7778	Obese
A00-04-1068	NL1000	5.6	11	657	125	56.35	48.8	M	White	31.232	Obese
A00-04-1068	NL1000	6.4	11	706	153.7	71.9	50.1	F	White	21.2075	Normal
A00-04-1068	NL1000	7.2	11	727	168.9	82.7	52.5	F	Black or African American	18.4035	Normal
A00-04-1068	NL1000	8	11	NA	162.4	75.65	100.3	F	Black or African American	38.0302	Obese
A00-04-1068	Sensewear	0.8	11	5	141.6	68.25	36.1	M	Black or African American	18.0045	Normal
A00-04-1068	Sensewear	1.6	11	80	159.1	72.55	84.9	F	Black or African American	33.5403	Obese
A00-04-1068	Sensewear	2.4	11	20	131.7	59.15	39.4	F	Black or African American	22.7156	Obese
A00-04-1068	Sensewear	3.2	11	171.667	159.2	83.5	38	M	Black or African American	14.9933	Normal
A00-04-1068	Sensewear	4	11	158.333	131.4	63.85	25.6	F	Black or African American	14.8269	Normal
A00-04-1068	Sensewear	4.8	11	575	138.8	69.85	31.3	M	Black or African American	16.2467	Normal
A00-04-1068	Sensewear	5.6	11	630	179.5	83.8	66.3	M	White	20.5771	Normal
A00-04-1068	Sensewear	6.4	11	360	163.6	81.45	54.5	M	Black or African American	20.3624	Normal
A00-04-1068	Sensewear	7.2	11	0	165.2	78.25	57.6	F	White	21.1058	Normal
A00-04-1068	Sensewear	8	11	NA	172.1	85.95	75.6	M	Black or African American	25.5247	Overweight
A00-04-1068	Stepwatch	0.8	11	286.667	139.8	66.25	56.6	M	Black or African American	28.9602	Obese
A00-04-1068	Stepwatch	1.6	11	356.667	154.9	77.95	57.4	M	Black or African American	23.9226	Overweight
A00-04-1068	Stepwatch	2.4	11	406.667	165	78.1	64.5	F	Black or African American	23.6915	Normal
A00-04-1068	Stepwatch	3.2	11	503.333	134	61.65	30.3	F	White	16.8746	Normal
A00-04-1068	Stepwatch	4	11	570	168.5	78.6	57.1	F	White	20.1111	Normal
A00-04-1068	Stepwatch	4.8	11	630	164.2	80.7	49.1	F	Black or African American	18.2111	Normal
A00-04-1068	Stepwatch	5.6	11	656.667	167.8	96.7	101.1	M	White	35.906	Obese
A00-04-1068	Stepwatch	6.4	11	663.333	145.4	68.3	39.3	F	White	18.5893	Normal
A00-04-1068	Stepwatch	7.2	11	540	176.8	82.55	57.4	M	White	18.3632	Normal
A00-04-1068	Stepwatch	8	11	NA	169	84.25	74.9	F	Black or African American	26.2246	Normal
A00-04-1068	SW-200	0.8	11	17	162.5	75.95	61.9	F	White	23.4414	Normal
A00-04-1068	SW-200	1.6	11	14	168.6	79	87.4	F	White	30.7465	Obese
A00-04-1068	SW-200	2.4	11	153	155.5	72.85	96.8	F	Black or African American	40.0327	Obese
A00-04-1068	SW-200	3.2	11	428	144.2	65.3	44.8	M	White	21.545	Overweight
A00-04-1068	SW-200	4	11	555	137.8	64.95	25.3	M	White	13.3236	Underweight
A00-04-1068	SW-200	4.8	11	627	159.2	73.75	66.6	M	White	26.2777	Obese
A00-04-1068	SW-200	5.6	11	656	154.7	72.3	63.8	M	White	26.6588	Obese
A00-04-1068	SW-200	6.4	11	6	166.1	75.6	70.9	M	White	25.6985	Overweight
A00-04-1068	SW-200	7.2	11	774	166.7	80.1	56.7	F	White	20.4038	Normal
A00-04-1068	SW-200	8	11	NA	168.4	75.25	60.3	F	White	21.2634	Normal
A00-04-1336	Hand_Count	0.8	15	260	162.8	81.8	77.7	M	Black or African American	29.3165	Obese
A00-04-1336	Hand_Count	1.6	15	318	172.5	85.65	74.5	F	Black or African American	25.0368	Overweight
A00-04-1336	Hand_Count	2.4	15	382	153	74.85	45.4	F	Black or African American	19.3943	Normal
A00-04-1336	Hand_Count	3.2	15	484	153.4	73.3	47.6	F	Black or African American	20.2282	Normal
A00-04-1336	Hand_Count	4	15	558	166.1	80.95	71.4	F	Black or African American	25.8797	Overweight
A00-04-1336	Hand_Count	4.8	15	593	169.9	86.1	70.7	M	Black or African American	24.4925	Overweight
A00-04-1336	Hand_Count	5.6	15	652	126.3	61.1	29.1	F	Black or African American	18.2426	Overweight
A00-04-1336	Hand_Count	6.4	15	822	177.2	94.7	57.7	M	Black or African American	18.3759	Normal
A00-04-1336	Hand_Count	7.2	15	NA	173.6	85.2	70.3	M	White	23.3268	Normal
A00-04-1336	Hand_Count	8	15	NA	157.2	71.15	51.5	F	Black or African American	20.8402	Normal
A00-04-1336	Actical	0.8	15	8.33333	131.4	61.7	28.5	M	Asian - Chinese	16.5065	Normal
A00-04-1336	Actical	1.6	15	201.667	117.2	35.2375	25.9	M	Black or African American	18.8558	Overweight
A00-04-1336	Actical	2.4	15	323.333	179.2	84.9	87.3	M	White	27.1856	Overweight
A00-04-1336	Actical	3.2	15	505	170.2	79.55	141.5	F	Black or African American	48.8469	Obese
A00-04-1336	Actical	4	15	565	138.7	67.1	31.5	M	Asian - Chinese	16.3741	Normal
A00-04-1336	Actical	4.8	15	596.667	177.3	84.9	80.7	M	White	25.6718	Normal
A00-04-1336	Actical	5.6	15	655	154.2	73.9	37.7	F	White	15.8552	Normal
A00-04-1336	Actical	6.4	15	833.333	144	68.25	49.7	F	Black or African American	23.968	Obese
A00-04-1336	Actical	7.2	15	NA	164.9	75	49.6	F	White	18.2407	Normal
A00-04-1336	Actical	8	15	NA	132.4	61.6	26.8	F	White	15.2883	Normal
A00-04-1336	ActiGraph_Waist	0.8	15	3.33333	135.3	64.7	39.9	F	White	21.796	Obese
A00-04-1336	ActiGraph_Waist	1.6	15	43.3333	165.7	79.2	62.2	M	White	22.654	Normal
A00-04-1336	ActiGraph_Waist	2.4	15	195	122.6	57.05	27.4	M	White	18.2293	Overweight
A00-04-1336	ActiGraph_Waist	3.2	15	441.667	138	66.85	28.6	F	Black or African American	15.0179	Normal
A00-04-1336	ActiGraph_Waist	4	15	563.333	185.8	87.45	80	M	White	23.1739	Normal
A00-04-1336	ActiGraph_Waist	4.8	15	596.667	127.5	59.85	23.8	M	White	14.6405	Normal
A00-04-1336	ActiGraph_Waist	5.6	15	655	118.6	54.85	18.9	F	White	13.4367	Underweight
A00-04-1336	ActiGraph_Waist	6.4	15	833.333	169.7	79.35	67.8	M	White	23.5432	Normal
A00-04-1336	ActiGraph_Waist	7.2	15	NA	163.1	78.15	46.4	F	White	17.4426	Underweight
A00-04-1336	ActiGraph_Waist	8	15	NA	170.1	80.5	60.5	M	White	20.9096	Normal
A00-04-1336	ActiGraph_Wrist	0.8	15	40	151.8	72.6	42.8	M	White	18.5738	Normal
A00-04-1336	ActiGraph_Wrist	1.6	15	131.667	135.7	64.3	33	F	White	17.9207	Normal
A00-04-1336	ActiGraph_Wrist	2.4	15	153.333	150.2	70.9	75.9	F	White	33.6436	Obese
A00-04-1336	ActiGraph_Wrist	3.2	15	388.333	144.2	67.95	33.1	M	White	15.9183	Normal
A00-04-1336	ActiGraph_Wrist	4	15	261.667	127.8	60.95	24.8	M	Black or African American	15.1841	Normal
A00-04-1336	ActiGraph_Wrist	4.8	15	273.333	164.1	78.35	48.7	F	White	18.0847	Normal
A00-04-1336	ActiGraph_Wrist	5.6	15	331.667	187	90.6	75.1	M	White	21.4762	Normal
A00-04-1336	ActiGraph_Wrist	6.4	15	416.667	156.4	72.75	46.1	F	White	18.8464	Normal
A00-04-1336	ActiGraph_Wrist	7.2	15	NA	148.7	70.1	37	F	White	16.7332	Normal
A00-04-1336	ActiGraph_Wrist	8	15	NA	166.7	78.5	59.8	M	White	21.5194	Normal
A00-04-1336	ActivPAL	0.8	15	180	146.4	69.2	46.6	F	Black or African American	21.7422	Overweight
A00-04-1336	ActivPAL	1.6	15	313.333	156.9	73.85	55.7	F	Black or African American	22.6261	Normal
A00-04-1336	ActivPAL	2.4	15	380	151.2	69.4	53.7	F	White	23.4893	Normal
A00-04-1336	ActivPAL	3.2	15	490	169	81.4	64.3	M	Black or African American	22.5132	Normal
A00-04-1336	ActivPAL	4	15	566.667	159.3	70.5	74.3	F	White	29.2791	Obese
A00-04-1336	ActivPAL	4.8	15	593.333	152.2	73.9	44.6	M	White	19.2533	Normal
A00-04-1336	ActivPAL	5.6	15	643.333	154.3	70.2	86.2	F	White	36.2056	Obese
A00-04-1336	ActivPAL	6.4	15	823.333	169.5	79.75	57.4	M	Black or African American	19.9789	Normal
A00-04-1336	ActivPAL	7.2	15	NA	165.7	77.75	51.1	M	White	18.6113	Normal
A00-04-1336	ActivPAL	8	15	NA	159.4	77.3	48.8	M	White	19.2063	Normal
A00-04-1336	NL1000	0.8	15	25	142.3	67.55	47.6	F	White	23.507	Overweight
A00-04-1336	NL1000	1.6	15	14	174.5	81.4	132.9	M	White	43.645	Obese
A00-04-1336	NL1000	2.4	15	257	156.1	74.65	74.2	M	Black or African American	30.4508	Obese
A00-04-1336	NL1000	3.2	15	524	181.1	85.85	92.9	M	White	28.3256	Obese
A00-04-1336	NL1000	4	15	564	154.8	77.3	46.7	M	Black or African American	19.4883	Normal
A00-04-1336	NL1000	4.8	15	592	169	78.05	54.4	M	White	19.047	Normal
A00-04-1336	NL1000	5.6	15	657	154	70.1	49.3	F	White	20.7877	Normal
A00-04-1336	NL1000	6.4	15	829	157	71.15	77.5	F	Black or African American	31.4414	Obese
A00-04-1336	NL1000	7.2	15	NA	138	66.6	38.1	M	White	20.0063	Overweight
A00-04-1336	NL1000	8	15	NA	169.3	83.4	70.1	F	White	24.4571	Overweight
A00-04-1336	Sensewear	0.8	15	4.32465	172.6	80.05	56.9	M	White	19.0999	Normal
A00-04-1336	Sensewear	1.6	15	6.25211	141.3	66.1	49.2	F	White	24.6423	Obese
A00-04-1336	Sensewear	2.4	15	8.6007	164.5	76.1	65.6	F	White	24.2422	Normal
A00-04-1336	Sensewear	3.2	15	14.043	160.1	75.65	66	M	White	25.7491	Obese
A00-04-1336	Sensewear	4	15	18.9345	142.3	66.8	51.1	M	Black or African American	25.2355	Obese
A00-04-1336	Sensewear	4.8	15	17.7683	155.9	70.8	41.7	F	White	17.1571	Underweight
A00-04-1336	Sensewear	5.6	15	25.5268	141.1	68.5	43.9	M	Black or African American	22.0501	Overweight
A00-04-1336	Sensewear	6.4	15	79.4472	164.6	76.85	62.2	F	White	22.9578	Normal
A00-04-1336	Sensewear	7.2	15	NA	141.9	70.5	32.2	F	White	15.9916	Normal
A00-04-1336	Sensewear	8	15	NA	180.2	87.3	98.9	M	White	30.457	Overweight
A00-04-1336	Stepwatch	0.8	15	263.333	171.8	82.3	65.5	F	Other	22.1919	Normal
A00-04-1336	Stepwatch	1.6	15	320	186.1	88.5	77.3	M	White	22.3196	Normal
A00-04-1336	Stepwatch	2.4	15	383.333	182.7	88.95	68.9	M	White	20.6415	Normal
A00-04-1336	Stepwatch	3.2	15	490	126.8	57.4	24.8	F	White	15.4246	Normal
A00-04-1336	Stepwatch	4	15	566.667	144.2	71.2	35.8	F	White	17.2168	Normal
A00-04-1336	Stepwatch	4.8	15	596.667	171	81.4	75	F	White	25.6489	Normal
A00-04-1336	Stepwatch	5.6	15	656.667	139.4	65.55	26.9	M	White	13.8429	Underweight
A00-04-1336	Stepwatch	6.4	15	560	173.1	87	51.3	M	White	17.1208	Underweight
A00-04-1336	Stepwatch	7.2	15	NA	149.4	68.2	36	F	White	16.1288	Normal
A00-04-1336	Stepwatch	8	15	NA	140.4	64.85	45.2	F	Black or African American	22.93	Obese
A00-04-1336	SW-200	0.8	15	14	156.4	74.2	60.7	F	White	24.8151	Overweight
A00-04-1336	SW-200	1.6	15	4	122.5	59.7	24.4	M	Black or African American	16.2599	Normal
A00-04-1336	SW-200	2.4	15	90	132	58.9	48.4	M	White	27.7778	Obese
A00-04-1336	SW-200	3.2	15	459	125	56.35	48.8	M	White	31.232	Obese
A00-04-1336	SW-200	4	15	555	153.7	71.9	50.1	F	White	21.2075	Normal
A00-04-1336	SW-200	4.8	15	586	168.9	82.7	52.5	F	Black or African American	18.4035	Normal
A00-04-1336	SW-200	5.6	15	650	162.4	75.65	100.3	F	Black or African American	38.0302	Obese
A00-04-1336	SW-200	6.4	15	825	141.6	68.25	36.1	M	Black or African American	18.0045	Normal
A00-04-1336	SW-200	7.2	15	NA	159.1	72.55	84.9	F	Black or African American	33.5403	Obese
A00-04-1336	SW-200	8	15	NA	131.7	59.15	39.4	F	Black or African American	22.7156	Obese
A00-04-1401	Hand_Count	0.8	18	427	159.2	83.5	38	M	Black or African American	14.9933	Normal
A00-04-1401	Hand_Count	1.6	18	532	131.4	63.85	25.6	F	Black or African American	14.8269	Normal
A00-04-1401	Hand_Count	2.4	18	575	138.8	69.85	31.3	M	Black or African American	16.2467	Normal
A00-04-1401	Hand_Count	3.2	18	539	179.5	83.8	66.3	M	White	20.5771	Normal
A00-04-1401	Hand_Count	4	18	549	163.6	81.45	54.5	M	Black or African American	20.3624	Normal
A00-04-1401	Hand_Count	4.8	18	571	165.2	78.25	57.6	F	White	21.1058	Normal
A00-04-1401	Hand_Count	5.6	18	616	172.1	85.95	75.6	M	Black or African American	25.5247	Overweight
A00-04-1401	Hand_Count	6.4	18	771	139.8	66.25	56.6	M	Black or African American	28.9602	Obese
A00-04-1401	Hand_Count	7.2	18	NA	154.9	77.95	57.4	M	Black or African American	23.9226	Overweight
A00-04-1401	Hand_Count	8	18	NA	165	78.1	64.5	F	Black or African American	23.6915	Normal
A00-04-1401	Actical	0.8	18	0	134	61.65	30.3	F	White	16.8746	Normal
A00-04-1401	Actical	1.6	18	48.3333	168.5	78.6	57.1	F	White	20.1111	Normal
A00-04-1401	Actical	2.4	18	290	164.2	80.7	49.1	F	Black or African American	18.2111	Normal
A00-04-1401	Actical	3.2	18	521.667	167.8	96.7	101.1	M	White	35.906	Obese
A00-04-1401	Actical	4	18	546.667	145.4	68.3	39.3	F	White	18.5893	Normal
A00-04-1401	Actical	4.8	18	573.333	176.8	82.55	57.4	M	White	18.3632	Normal
A00-04-1401	Actical	5.6	18	615	169	84.25	74.9	F	Black or African American	26.2246	Normal
A00-04-1401	Actical	6.4	18	778.333	162.5	75.95	61.9	F	White	23.4414	Normal
A00-04-1401	Actical	7.2	18	NA	168.6	79	87.4	F	White	30.7465	Obese
A00-04-1401	Actical	8	18	NA	155.5	72.85	96.8	F	Black or African American	40.0327	Obese
A00-04-1401	ActiGraph_Waist	0.8	18	0	144.2	65.3	44.8	M	White	21.545	Overweight
A00-04-1401	ActiGraph_Waist	1.6	18	8.33333	137.8	64.95	25.3	M	White	13.3236	Underweight
A00-04-1401	ActiGraph_Waist	2.4	18	118.333	159.2	73.75	66.6	M	White	26.2777	Obese
A00-04-1401	ActiGraph_Waist	3.2	18	323.333	154.7	72.3	63.8	M	White	26.6588	Obese
A00-04-1401	ActiGraph_Waist	4	18	540	166.1	75.6	70.9	M	White	25.6985	Overweight
A00-04-1401	ActiGraph_Waist	4.8	18	573.333	166.7	80.1	56.7	F	White	20.4038	Normal
A00-04-1401	ActiGraph_Waist	5.6	18	613.333	168.4	75.25	60.3	F	White	21.2634	Normal
A00-04-1401	ActiGraph_Waist	6.4	18	780	162.8	81.8	77.7	M	Black or African American	29.3165	Obese
A00-04-1401	ActiGraph_Waist	7.2	18	NA	172.5	85.65	74.5	F	Black or African American	25.0368	Overweight
A00-04-1401	ActiGraph_Waist	8	18	NA	153	74.85	45.4	F	Black or African American	19.3943	Normal
A00-04-1401	ActiGraph_Wrist	0.8	18	1.66667	153.4	73.3	47.6	F	Black or African American	20.2282	Normal
A00-04-1401	ActiGraph_Wrist	1.6	18	50	166.1	80.95	71.4	F	Black or African American	25.8797	Overweight
A00-04-1401	ActiGraph_Wrist	2.4	18	151.667	169.9	86.1	70.7	M	Black or African American	24.4925	Overweight
A00-04-1401	ActiGraph_Wrist	3.2	18	288.333	126.3	61.1	29.1	F	Black or African American	18.2426	Overweight
A00-04-1401	ActiGraph_Wrist	4	18	428.333	177.2	94.7	57.7	M	Black or African American	18.3759	Normal
A00-04-1401	ActiGraph_Wrist	4.8	18	475	173.6	85.2	70.3	M	White	23.3268	Normal
A00-04-1401	ActiGraph_Wrist	5.6	18	425	157.2	71.15	51.5	F	Black or African American	20.8402	Normal
A00-04-1401	ActiGraph_Wrist	6.4	18	390	131.4	61.7	28.5	M	Asian - Chinese	16.5065	Normal
A00-04-1401	ActiGraph_Wrist	7.2	18	NA	117.2	35.2375	25.9	M	Black or African American	18.8558	Overweight
A00-04-1401	ActiGraph_Wrist	8	18	NA	179.2	84.9	87.3	M	White	27.1856	Overweight
A00-04-1401	ActivPAL	0.8	18	376.667	170.2	79.55	141.5	F	Black or African American	48.8469	Obese
A00-04-1401	ActivPAL	1.6	18	540	138.7	67.1	31.5	M	Asian - Chinese	16.3741	Normal
A00-04-1401	ActivPAL	2.4	18	580	177.3	84.9	80.7	M	White	25.6718	Normal
A00-04-1401	ActivPAL	3.2	18	543.333	154.2	73.9	37.7	F	White	15.8552	Normal
A00-04-1401	ActivPAL	4	18	553.333	144	68.25	49.7	F	Black or African American	23.968	Obese
A00-04-1401	ActivPAL	4.8	18	573.333	164.9	75	49.6	F	White	18.2407	Normal
A00-04-1401	ActivPAL	5.6	18	613.333	132.4	61.6	26.8	F	White	15.2883	Normal
A00-04-1401	ActivPAL	6.4	18	776.667	135.3	64.7	39.9	F	White	21.796	Obese
A00-04-1401	ActivPAL	7.2	18	NA	165.7	79.2	62.2	M	White	22.654	Normal
A00-04-1401	ActivPAL	8	18	NA	122.6	57.05	27.4	M	White	18.2293	Overweight
A00-04-1401	NL1000	0.8	18	13	138	66.85	28.6	F	Black or African American	15.0179	Normal
A00-04-1401	NL1000	1.6	18	126	185.8	87.45	80	M	White	23.1739	Normal
A00-04-1401	NL1000	2.4	18	407	127.5	59.85	23.8	M	White	14.6405	Normal
A00-04-1401	NL1000	3.2	18	510	118.6	54.85	18.9	F	White	13.4367	Underweight
A00-04-1401	NL1000	4	18	545	169.7	79.35	67.8	M	White	23.5432	Normal
A00-04-1401	NL1000	4.8	18	576	163.1	78.15	46.4	F	White	17.4426	Underweight
A00-04-1401	NL1000	5.6	18	616	170.1	80.5	60.5	M	White	20.9096	Normal
A00-04-1401	NL1000	6.4	18	777	151.8	72.6	42.8	M	White	18.5738	Normal
A00-04-1401	NL1000	7.2	18	NA	135.7	64.3	33	F	White	17.9207	Normal
A00-04-1401	NL1000	8	18	NA	150.2	70.9	75.9	F	White	33.6436	Obese
A00-04-1401	Sensewear	0.8	18	0	144.2	67.95	33.1	M	White	15.9183	Normal
A00-04-1401	Sensewear	1.6	18	0	127.8	60.95	24.8	M	Black or African American	15.1841	Normal
A00-04-1401	Sensewear	2.4	18	0	164.1	78.35	48.7	F	White	18.0847	Normal
A00-04-1401	Sensewear	3.2	18	448.333	187	90.6	75.1	M	White	21.4762	Normal
A00-04-1401	Sensewear	4	18	531.667	156.4	72.75	46.1	F	White	18.8464	Normal
A00-04-1401	Sensewear	4.8	18	493.333	148.7	70.1	37	F	White	16.7332	Normal
A00-04-1401	Sensewear	5.6	18	550	166.7	78.5	59.8	M	White	21.5194	Normal
A00-04-1401	Sensewear	6.4	18	780	146.4	69.2	46.6	F	Black or African American	21.7422	Overweight
A00-04-1401	Sensewear	7.2	18	NA	156.9	73.85	55.7	F	Black or African American	22.6261	Normal
A00-04-1401	Sensewear	8	18	NA	151.2	69.4	53.7	F	White	23.4893	Normal
A00-04-1401	Stepwatch	0.8	18	433.333	169	81.4	64.3	M	Black or African American	22.5132	Normal
A00-04-1401	Stepwatch	1.6	18	543.333	159.3	70.5	74.3	F	White	29.2791	Obese
A00-04-1401	Stepwatch	2.4	18	586.667	152.2	73.9	44.6	M	White	19.2533	Normal
A00-04-1401	Stepwatch	3.2	18	546.667	154.3	70.2	86.2	F	White	36.2056	Obese
A00-04-1401	Stepwatch	4	18	563.333	169.5	79.75	57.4	M	Black or African American	19.9789	Normal
A00-04-1401	Stepwatch	4.8	18	576.667	165.7	77.75	51.1	M	White	18.6113	Normal
A00-04-1401	Stepwatch	5.6	18	623.333	159.4	77.3	48.8	M	White	19.2063	Normal
A00-04-1401	Stepwatch	6.4	18	583.333	142.3	67.55	47.6	F	White	23.507	Overweight
A00-04-1401	Stepwatch	7.2	18	NA	174.5	81.4	132.9	M	White	43.645	Obese
A00-04-1401	Stepwatch	8	18	NA	156.1	74.65	74.2	M	Black or African American	30.4508	Obese
A00-04-1401	SW-200	0.8	18	32	181.1	85.85	92.9	M	White	28.3256	Obese
A00-04-1401	SW-200	1.6	18	284	154.8	77.3	46.7	M	Black or African American	19.4883	Normal
A00-04-1401	SW-200	2.4	18	541	169	78.05	54.4	M	White	19.047	Normal
A00-04-1401	SW-200	3.2	18	512	154	70.1	49.3	F	White	20.7877	Normal
A00-04-1401	SW-200	4	18	547	157	71.15	77.5	F	Black or African American	31.4414	Obese
A00-04-1401	SW-200	4.8	18	573	138	66.6	38.1	M	White	20.0063	Overweight
A00-04-1401	SW-200	5.6	18	616	169.3	83.4	70.1	F	White	24.4571	Overweight
A00-04-1401	SW-200	6.4	18	784	172.6	80.05	56.9	M	White	19.0999	Normal
A00-04-1401	SW-200	7.2	18	NA	141.3	66.1	49.2	F	White	24.6423	Obese
A00-04-1401	SW-200	8	18	NA	164.5	76.1	65.6	F	White	24.2422	Normal
A00-04-1941	Hand_Count	0.8	13	289	160.1	75.65	66	M	White	25.7491	Obese
A00-04-1941	Hand_Count	1.6	13	318	142.3	66.8	51.1	M	Black or African American	25.2355	Obese
A00-04-1941	Hand_Count	2.4	13	390	155.9	70.8	41.7	F	White	17.1571	Underweight
A00-04-1941	Hand_Count	3.2	13	458	141.1	68.5	43.9	M	Black or African American	22.0501	Overweight
A00-04-1941	Hand_Count	4	13	520	164.6	76.85	62.2	F	White	22.9578	Normal
A00-04-1941	Hand_Count	4.8	13	560	141.9	70.5	32.2	F	White	15.9916	Normal
A00-04-1941	Hand_Count	5.6	13	595	180.2	87.3	98.9	M	White	30.457	Overweight
A00-04-1941	Hand_Count	6.4	13	630	171.8	82.3	65.5	F	Other	22.1919	Normal
A00-04-1941	Hand_Count	7.2	13	661	186.1	88.5	77.3	M	White	22.3196	Normal
A00-04-1941	Hand_Count	8	13	724	182.7	88.95	68.9	M	White	20.6415	Normal
A00-04-1941	Actical	0.8	13	0	126.8	57.4	24.8	F	White	15.4246	Normal
A00-04-1941	Actical	1.6	13	91.6667	144.2	71.2	35.8	F	White	17.2168	Normal
A00-04-1941	Actical	2.4	13	275	171	81.4	75	F	White	25.6489	Normal
A00-04-1941	Actical	3.2	13	463.333	139.4	65.55	26.9	M	White	13.8429	Underweight
A00-04-1941	Actical	4	13	521.667	173.1	87	51.3	M	White	17.1208	Underweight
A00-04-1941	Actical	4.8	13	568.333	149.4	68.2	36	F	White	16.1288	Normal
A00-04-1941	Actical	5.6	13	598.333	140.4	64.85	45.2	F	Black or African American	22.93	Obese
A00-04-1941	Actical	6.4	13	633.333	156.4	74.2	60.7	F	White	24.8151	Overweight
A00-04-1941	Actical	7.2	13	665	122.5	59.7	24.4	M	Black or African American	16.2599	Normal
A00-04-1941	Actical	8	13	728.333	132	58.9	48.4	M	White	27.7778	Obese
A00-04-1941	ActiGraph_Waist	0.8	13	0	125	56.35	48.8	M	White	31.232	Obese
A00-04-1941	ActiGraph_Waist	1.6	13	3.33333	153.7	71.9	50.1	F	White	21.2075	Normal
A00-04-1941	ActiGraph_Waist	2.4	13	81.6667	168.9	82.7	52.5	F	Black or African American	18.4035	Normal
A00-04-1941	ActiGraph_Waist	3.2	13	383.333	162.4	75.65	100.3	F	Black or African American	38.0302	Obese
A00-04-1941	ActiGraph_Waist	4	13	523.333	141.6	68.25	36.1	M	Black or African American	18.0045	Normal
A00-04-1941	ActiGraph_Waist	4.8	13	566.667	159.1	72.55	84.9	F	Black or African American	33.5403	Obese
A00-04-1941	ActiGraph_Waist	5.6	13	596.667	131.7	59.15	39.4	F	Black or African American	22.7156	Obese
A00-04-1941	ActiGraph_Waist	6.4	13	631.667	159.2	83.5	38	M	Black or African American	14.9933	Normal
A00-04-1941	ActiGraph_Waist	7.2	13	665	131.4	63.85	25.6	F	Black or African American	14.8269	Normal
A00-04-1941	ActiGraph_Waist	8	13	730	138.8	69.85	31.3	M	Black or African American	16.2467	Normal
A00-04-1941	ActiGraph_Wrist	0.8	13	10	179.5	83.8	66.3	M	White	20.5771	Normal
A00-04-1941	ActiGraph_Wrist	1.6	13	98.3333	163.6	81.45	54.5	M	Black or African American	20.3624	Normal
A00-04-1941	ActiGraph_Wrist	2.4	13	191.667	165.2	78.25	57.6	F	White	21.1058	Normal
A00-04-1941	ActiGraph_Wrist	3.2	13	300	172.1	85.95	75.6	M	Black or African American	25.5247	Overweight
A00-04-1941	ActiGraph_Wrist	4	13	450	139.8	66.25	56.6	M	Black or African American	28.9602	Obese
A00-04-1941	ActiGraph_Wrist	4.8	13	490	154.9	77.95	57.4	M	Black or African American	23.9226	Overweight
A00-04-1941	ActiGraph_Wrist	5.6	13	518.333	165	78.1	64.5	F	Black or African American	23.6915	Normal
A00-04-1941	ActiGraph_Wrist	6.4	13	353.333	134	61.65	30.3	F	White	16.8746	Normal
A00-04-1941	ActiGraph_Wrist	7.2	13	368.333	168.5	78.6	57.1	F	White	20.1111	Normal
A00-04-1941	ActiGraph_Wrist	8	13	380	164.2	80.7	49.1	F	Black or African American	18.2111	Normal
A00-04-1941	ActivPAL	0.8	13	70	167.8	96.7	101.1	M	White	35.906	Obese
A00-04-1941	ActivPAL	1.6	13	313.333	145.4	68.3	39.3	F	White	18.5893	Normal
A00-04-1941	ActivPAL	2.4	13	390	176.8	82.55	57.4	M	White	18.3632	Normal
A00-04-1941	ActivPAL	3.2	13	463.333	169	84.25	74.9	F	Black or African American	26.2246	Normal
A00-04-1941	ActivPAL	4	13	523.333	162.5	75.95	61.9	F	White	23.4414	Normal
A00-04-1941	ActivPAL	4.8	13	566.667	168.6	79	87.4	F	White	30.7465	Obese
A00-04-1941	ActivPAL	5.6	13	600	155.5	72.85	96.8	F	Black or African American	40.0327	Obese
A00-04-1941	ActivPAL	6.4	13	630	144.2	65.3	44.8	M	White	21.545	Overweight
A00-04-1941	ActivPAL	7.2	13	666.667	137.8	64.95	25.3	M	White	13.3236	Underweight
A00-04-1941	ActivPAL	8	13	730	159.2	73.75	66.6	M	White	26.2777	Obese
A00-04-1941	NL1000	0.8	13	15	154.7	72.3	63.8	M	White	26.6588	Obese
A00-04-1941	NL1000	1.6	13	21	166.1	75.6	70.9	M	White	25.6985	Overweight
A00-04-1941	NL1000	2.4	13	297	166.7	80.1	56.7	F	White	20.4038	Normal
A00-04-1941	NL1000	3.2	13	365	168.4	75.25	60.3	F	White	21.2634	Normal
A00-04-1941	NL1000	4	13	518	162.8	81.8	77.7	M	Black or African American	29.3165	Obese
A00-04-1941	NL1000	4.8	13	561	172.5	85.65	74.5	F	Black or African American	25.0368	Overweight
A00-04-1941	NL1000	5.6	13	593	153	74.85	45.4	F	Black or African American	19.3943	Normal
A00-04-1941	NL1000	6.4	13	629	153.4	73.3	47.6	F	Black or African American	20.2282	Normal
A00-04-1941	NL1000	7.2	13	661	166.1	80.95	71.4	F	Black or African American	25.8797	Overweight
A00-04-1941	NL1000	8	13	730	169.9	86.1	70.7	M	Black or African American	24.4925	Overweight
A00-04-1941	Sensewear	0.8	13	4.14648	126.3	61.1	29.1	F	Black or African American	18.2426	Overweight
A00-04-1941	Sensewear	1.6	13	6.10634	177.2	94.7	57.7	M	Black or African American	18.3759	Normal
A00-04-1941	Sensewear	2.4	13	8.81127	173.6	85.2	70.3	M	White	23.3268	Normal
A00-04-1941	Sensewear	3.2	13	12.731	157.2	71.15	51.5	F	Black or African American	20.8402	Normal
A00-04-1941	Sensewear	4	13	17.9141	131.4	61.7	28.5	M	Asian - Chinese	16.5065	Normal
A00-04-1941	Sensewear	4.8	13	23.988	117.2	35.2375	25.9	M	Black or African American	18.8558	Overweight
A00-04-1941	Sensewear	5.6	13	28.2803	179.2	84.9	87.3	M	White	27.1856	Overweight
A00-04-1941	Sensewear	6.4	13	34.4838	170.2	79.55	141.5	F	Black or African American	48.8469	Obese
A00-04-1941	Sensewear	7.2	13	46.4373	138.7	67.1	31.5	M	Asian - Chinese	16.3741	Normal
A00-04-1941	Sensewear	8	13	103.97	177.3	84.9	80.7	M	White	25.6718	Normal
A00-04-1941	Stepwatch	0.8	13	226.667	154.2	73.9	37.7	F	White	15.8552	Normal
A00-04-1941	Stepwatch	1.6	13	320	144	68.25	49.7	F	Black or African American	23.968	Obese
A00-04-1941	Stepwatch	2.4	13	390	164.9	75	49.6	F	White	18.2407	Normal
A00-04-1941	Stepwatch	3.2	13	463.333	132.4	61.6	26.8	F	White	15.2883	Normal
A00-04-1941	Stepwatch	4	13	523.333	135.3	64.7	39.9	F	White	21.796	Obese
A00-04-1941	Stepwatch	4.8	13	566.667	165.7	79.2	62.2	M	White	22.654	Normal
A00-04-1941	Stepwatch	5.6	13	596.667	122.6	57.05	27.4	M	White	18.2293	Overweight
A00-04-1941	Stepwatch	6.4	13	633.333	138	66.85	28.6	F	Black or African American	15.0179	Normal
A00-04-1941	Stepwatch	7.2	13	663.333	185.8	87.45	80	M	White	23.1739	Normal
A00-04-1941	Stepwatch	8	13	700	127.5	59.85	23.8	M	White	14.6405	Normal
A00-04-1941	SW-200	0.8	13	37	118.6	54.85	18.9	F	White	13.4367	Underweight
A00-04-1941	SW-200	1.6	13	56	169.7	79.35	67.8	M	White	23.5432	Normal
A00-04-1941	SW-200	2.4	13	152	163.1	78.15	46.4	F	White	17.4426	Underweight
A00-04-1941	SW-200	3.2	13	433	170.1	80.5	60.5	M	White	20.9096	Normal
A00-04-1941	SW-200	4	13	520	151.8	72.6	42.8	M	White	18.5738	Normal
A00-04-1941	SW-200	4.8	13	560	135.7	64.3	33	F	White	17.9207	Normal
A00-04-1941	SW-200	5.6	13	597	150.2	70.9	75.9	F	White	33.6436	Obese
A00-04-1941	SW-200	6.4	13	631	144.2	67.95	33.1	M	White	15.9183	Normal
A00-04-1941	SW-200	7.2	13	664	127.8	60.95	24.8	M	Black or African American	15.1841	Normal
A00-04-1941	SW-200	8	13	728	164.1	78.35	48.7	F	White	18.0847	Normal
A00-04-3184	Hand_Count	0.8	13	250	187	90.6	75.1	M	White	21.4762	Normal
A00-04-3184	Hand_Count	1.6	13	327	156.4	72.75	46.1	F	White	18.8464	Normal
A00-04-3184	Hand_Count	2.4	13	409	148.7	70.1	37	F	White	16.7332	Normal
A00-04-3184	Hand_Count	3.2	13	468	166.7	78.5	59.8	M	White	21.5194	Normal
A00-04-3184	Hand_Count	4	13	508	146.4	69.2	46.6	F	Black or African American	21.7422	Overweight
A00-04-3184	Hand_Count	4.8	13	563	156.9	73.85	55.7	F	Black or African American	22.6261	Normal
A00-04-3184	Hand_Count	5.6	13	NA	151.2	69.4	53.7	F	White	23.4893	Normal
A00-04-3184	Hand_Count	6.4	13	NA	169	81.4	64.3	M	Black or African American	22.5132	Normal
A00-04-3184	Hand_Count	7.2	13	NA	159.3	70.5	74.3	F	White	29.2791	Obese
A00-04-3184	Hand_Count	8	13	NA	152.2	73.9	44.6	M	White	19.2533	Normal
A00-04-3184	Actical	0.8	13	0	154.3	70.2	86.2	F	White	36.2056	Obese
A00-04-3184	Actical	1.6	13	186.667	169.5	79.75	57.4	M	Black or African American	19.9789	Normal
A00-04-3184	Actical	2.4	13	258.333	165.7	77.75	51.1	M	White	18.6113	Normal
A00-04-3184	Actical	3.2	13	461.667	159.4	77.3	48.8	M	White	19.2063	Normal
A00-04-3184	Actical	4	13	510	142.3	67.55	47.6	F	White	23.507	Overweight
A00-04-3184	Actical	4.8	13	561.667	174.5	81.4	132.9	M	White	43.645	Obese
A00-04-3184	Actical	5.6	13	NA	156.1	74.65	74.2	M	Black or African American	30.4508	Obese
A00-04-3184	Actical	6.4	13	NA	181.1	85.85	92.9	M	White	28.3256	Obese
A00-04-3184	Actical	7.2	13	NA	154.8	77.3	46.7	M	Black or African American	19.4883	Normal
A00-04-3184	Actical	8	13	NA	169	78.05	54.4	M	White	19.047	Normal
A00-04-3184	ActiGraph_Waist	0.8	13	0	154	70.1	49.3	F	White	20.7877	Normal
A00-04-3184	ActiGraph_Waist	1.6	13	28.3333	157	71.15	77.5	F	Black or African American	31.4414	Obese
A00-04-3184	ActiGraph_Waist	2.4	13	163.333	138	66.6	38.1	M	White	20.0063	Overweight
A00-04-3184	ActiGraph_Waist	3.2	13	306.667	169.3	83.4	70.1	F	White	24.4571	Overweight
A00-04-3184	ActiGraph_Waist	4	13	510	172.6	80.05	56.9	M	White	19.0999	Normal
A00-04-3184	ActiGraph_Waist	4.8	13	561.667	141.3	66.1	49.2	F	White	24.6423	Obese
A00-04-3184	ActiGraph_Waist	5.6	13	NA	164.5	76.1	65.6	F	White	24.2422	Normal
A00-04-3184	ActiGraph_Waist	6.4	13	NA	160.1	75.65	66	M	White	25.7491	Obese
A00-04-3184	ActiGraph_Waist	7.2	13	NA	142.3	66.8	51.1	M	Black or African American	25.2355	Obese
A00-04-3184	ActiGraph_Waist	8	13	NA	155.9	70.8	41.7	F	White	17.1571	Underweight
A00-04-3184	ActiGraph_Wrist	0.8	13	21.6667	141.1	68.5	43.9	M	Black or African American	22.0501	Overweight
A00-04-3184	ActiGraph_Wrist	1.6	13	66.6667	164.6	76.85	62.2	F	White	22.9578	Normal
A00-04-3184	ActiGraph_Wrist	2.4	13	65	141.9	70.5	32.2	F	White	15.9916	Normal
A00-04-3184	ActiGraph_Wrist	3.2	13	100	180.2	87.3	98.9	M	White	30.457	Overweight
A00-04-3184	ActiGraph_Wrist	4	13	131.667	171.8	82.3	65.5	F	Other	22.1919	Normal
A00-04-3184	ActiGraph_Wrist	4.8	13	205	186.1	88.5	77.3	M	White	22.3196	Normal
A00-04-3184	ActiGraph_Wrist	5.6	13	NA	182.7	88.95	68.9	M	White	20.6415	Normal
A00-04-3184	ActiGraph_Wrist	6.4	13	NA	126.8	57.4	24.8	F	White	15.4246	Normal
A00-04-3184	ActiGraph_Wrist	7.2	13	NA	144.2	71.2	35.8	F	White	17.2168	Normal
A00-04-3184	ActiGraph_Wrist	8	13	NA	171	81.4	75	F	White	25.6489	Normal
A00-04-3184	ActivPAL	0.8	13	70	139.4	65.55	26.9	M	White	13.8429	Underweight
A00-04-3184	ActivPAL	1.6	13	313.333	173.1	87	51.3	M	White	17.1208	Underweight
A00-04-3184	ActivPAL	2.4	13	410	149.4	68.2	36	F	White	16.1288	Normal
A00-04-3184	ActivPAL	3.2	13	470	140.4	64.85	45.2	F	Black or African American	22.93	Obese
A00-04-3184	ActivPAL	4	13	510	156.4	74.2	60.7	F	White	24.8151	Overweight
A00-04-3184	ActivPAL	4.8	13	560	122.5	59.7	24.4	M	Black or African American	16.2599	Normal
A00-04-3184	ActivPAL	5.6	13	NA	132	58.9	48.4	M	White	27.7778	Obese
A00-04-3184	ActivPAL	6.4	13	NA	125	56.35	48.8	M	White	31.232	Obese
A00-04-3184	ActivPAL	7.2	13	NA	153.7	71.9	50.1	F	White	21.2075	Normal
A00-04-3184	ActivPAL	8	13	NA	168.9	82.7	52.5	F	Black or African American	18.4035	Normal
A00-04-3184	NL1000	0.8	13	17	162.4	75.65	100.3	F	Black or African American	38.0302	Obese
A00-04-3184	NL1000	1.6	13	53	141.6	68.25	36.1	M	Black or African American	18.0045	Normal
A00-04-3184	NL1000	2.4	13	215	159.1	72.55	84.9	F	Black or African American	33.5403	Obese
A00-04-3184	NL1000	3.2	13	274	131.7	59.15	39.4	F	Black or African American	22.7156	Obese
A00-04-3184	NL1000	4	13	497	159.2	83.5	38	M	Black or African American	14.9933	Normal
A00-04-3184	NL1000	4.8	13	561	131.4	63.85	25.6	F	Black or African American	14.8269	Normal
A00-04-3184	NL1000	5.6	13	NA	138.8	69.85	31.3	M	Black or African American	16.2467	Normal
A00-04-3184	NL1000	6.4	13	NA	179.5	83.8	66.3	M	White	20.5771	Normal
A00-04-3184	NL1000	7.2	13	NA	163.6	81.45	54.5	M	Black or African American	20.3624	Normal
A00-04-3184	NL1000	8	13	NA	165.2	78.25	57.6	F	White	21.1058	Normal
A00-04-3184	Sensewear	0.8	13	3.91972	172.1	85.95	75.6	M	Black or African American	25.5247	Overweight
A00-04-3184	Sensewear	1.6	13	7.09437	139.8	66.25	56.6	M	Black or African American	28.9602	Obese
A00-04-3184	Sensewear	2.4	13	10.6092	154.9	77.95	57.4	M	Black or African American	23.9226	Overweight
A00-04-3184	Sensewear	3.2	13	12.0669	165	78.1	64.5	F	Black or African American	23.6915	Normal
A00-04-3184	Sensewear	4	13	14.2373	134	61.65	30.3	F	White	16.8746	Normal
A00-04-3184	Sensewear	4.8	13	18.8535	168.5	78.6	57.1	F	White	20.1111	Normal
A00-04-3184	Sensewear	5.6	13	NA	164.2	80.7	49.1	F	Black or African American	18.2111	Normal
A00-04-3184	Sensewear	6.4	13	NA	167.8	96.7	101.1	M	White	35.906	Obese
A00-04-3184	Sensewear	7.2	13	NA	145.4	68.3	39.3	F	White	18.5893	Normal
A00-04-3184	Sensewear	8	13	NA	176.8	82.55	57.4	M	White	18.3632	Normal
A00-04-3184	Stepwatch	0.8	13	140	169	84.25	74.9	F	Black or African American	26.2246	Normal
A00-04-3184	Stepwatch	1.6	13	333.333	162.5	75.95	61.9	F	White	23.4414	Normal
A00-04-3184	Stepwatch	2.4	13	410	168.6	79	87.4	F	White	30.7465	Obese
A00-04-3184	Stepwatch	3.2	13	473.333	155.5	72.85	96.8	F	Black or African American	40.0327	Obese
A00-04-3184	Stepwatch	4	13	510	144.2	65.3	44.8	M	White	21.545	Overweight
A00-04-3184	Stepwatch	4.8	13	560	137.8	64.95	25.3	M	White	13.3236	Underweight
A00-04-3184	Stepwatch	5.6	13	NA	159.2	73.75	66.6	M	White	26.2777	Obese
A00-04-3184	Stepwatch	6.4	13	NA	154.7	72.3	63.8	M	White	26.6588	Obese
A00-04-3184	Stepwatch	7.2	13	NA	166.1	75.6	70.9	M	White	25.6985	Overweight
A00-04-3184	Stepwatch	8	13	NA	166.7	80.1	56.7	F	White	20.4038	Normal
A00-04-3184	SW-200	0.8	13	48	168.4	75.25	60.3	F	White	21.2634	Normal
A00-04-3184	SW-200	1.6	13	208	162.8	81.8	77.7	M	Black or African American	29.3165	Obese
A00-04-3184	SW-200	2.4	13	294	172.5	85.65	74.5	F	Black or African American	25.0368	Overweight
A00-04-3184	SW-200	3.2	13	345	153	74.85	45.4	F	Black or African American	19.3943	Normal
A00-04-3184	SW-200	4	13	501	153.4	73.3	47.6	F	Black or African American	20.2282	Normal
A00-04-3184	SW-200	4.8	13	561	166.1	80.95	71.4	F	Black or African American	25.8797	Overweight
A00-04-3184	SW-200	5.6	13	NA	169.9	86.1	70.7	M	Black or African American	24.4925	Overweight
A00-04-3184	SW-200	6.4	13	NA	126.3	61.1	29.1	F	Black or African American	18.2426	Overweight
A00-04-3184	SW-200	7.2	13	NA	177.2	94.7	57.7	M	Black or African American	18.3759	Normal
A00-04-3184	SW-200	8	13	NA	173.6	85.2	70.3	M	White	23.3268	Normal
A00-04-3284	Hand_Count	0.8	11	233	157.2	71.15	51.5	F	Black or African American	20.8402	Normal
A00-04-3284	Hand_Count	1.6	11	336	131.4	61.7	28.5	M	Asian - Chinese	16.5065	Normal
A00-04-3284	Hand_Count	2.4	11	413	117.2	35.2375	25.9	M	Black or African American	18.8558	Overweight
A00-04-3284	Hand_Count	3.2	11	497	179.2	84.9	87.3	M	White	27.1856	Overweight
A00-04-3284	Hand_Count	4	11	567	170.2	79.55	141.5	F	Black or African American	48.8469	Obese
A00-04-3284	Hand_Count	4.8	11	614	138.7	67.1	31.5	M	Asian - Chinese	16.3741	Normal
A00-04-3284	Hand_Count	5.6	11	651	177.3	84.9	80.7	M	White	25.6718	Normal
A00-04-3284	Hand_Count	6.4	11	NA	154.2	73.9	37.7	F	White	15.8552	Normal
A00-04-3284	Hand_Count	7.2	11	NA	144	68.25	49.7	F	Black or African American	23.968	Obese
A00-04-3284	Hand_Count	8	11	NA	164.9	75	49.6	F	White	18.2407	Normal
A00-04-3284	Actical	0.8	11	0	132.4	61.6	26.8	F	White	15.2883	Normal
A00-04-3284	Actical	1.6	11	290	135.3	64.7	39.9	F	White	21.796	Obese
A00-04-3284	Actical	2.4	11	390	165.7	79.2	62.2	M	White	22.654	Normal
A00-04-3284	Actical	3.2	11	498.333	122.6	57.05	27.4	M	White	18.2293	Overweight
A00-04-3284	Actical	4	11	555	138	66.85	28.6	F	Black or African American	15.0179	Normal
A00-04-3284	Actical	4.8	11	615	185.8	87.45	80	M	White	23.1739	Normal
A00-04-3284	Actical	5.6	11	655	127.5	59.85	23.8	M	White	14.6405	Normal
A00-04-3284	Actical	6.4	11	NA	118.6	54.85	18.9	F	White	13.4367	Underweight
A00-04-3284	Actical	7.2	11	NA	169.7	79.35	67.8	M	White	23.5432	Normal
A00-04-3284	Actical	8	11	NA	163.1	78.15	46.4	F	White	17.4426	Underweight
A00-04-3284	ActiGraph_Waist	0.8	11	0	170.1	80.5	60.5	M	White	20.9096	Normal
A00-04-3284	ActiGraph_Waist	1.6	11	73.3333	151.8	72.6	42.8	M	White	18.5738	Normal
A00-04-3284	ActiGraph_Waist	2.4	11	216.667	135.7	64.3	33	F	White	17.9207	Normal
A00-04-3284	ActiGraph_Waist	3.2	11	306.667	150.2	70.9	75.9	F	White	33.6436	Obese
A00-04-3284	ActiGraph_Waist	4	11	545	144.2	67.95	33.1	M	White	15.9183	Normal
A00-04-3284	ActiGraph_Waist	4.8	11	608.333	127.8	60.95	24.8	M	Black or African American	15.1841	Normal
A00-04-3284	ActiGraph_Waist	5.6	11	626.667	164.1	78.35	48.7	F	White	18.0847	Normal
A00-04-3284	ActiGraph_Waist	6.4	11	NA	187	90.6	75.1	M	White	21.4762	Normal
A00-04-3284	ActiGraph_Waist	7.2	11	NA	156.4	72.75	46.1	F	White	18.8464	Normal
A00-04-3284	ActiGraph_Waist	8	11	NA	148.7	70.1	37	F	White	16.7332	Normal
A00-04-3284	ActiGraph_Wrist	0.8	11	20	166.7	78.5	59.8	M	White	21.5194	Normal
A00-04-3284	ActiGraph_Wrist	1.6	11	141.667	146.4	69.2	46.6	F	Black or African American	21.7422	Overweight
A00-04-3284	ActiGraph_Wrist	2.4	11	310	156.9	73.85	55.7	F	Black or African American	22.6261	Normal
A00-04-3284	ActiGraph_Wrist	3.2	11	391.667	151.2	69.4	53.7	F	White	23.4893	Normal
A00-04-3284	ActiGraph_Wrist	4	11	511.667	169	81.4	64.3	M	Black or African American	22.5132	Normal
A00-04-3284	ActiGraph_Wrist	4.8	11	523.333	159.3	70.5	74.3	F	White	29.2791	Obese
A00-04-3284	ActiGraph_Wrist	5.6	11	473.333	152.2	73.9	44.6	M	White	19.2533	Normal
A00-04-3284	ActiGraph_Wrist	6.4	11	NA	154.3	70.2	86.2	F	White	36.2056	Obese
A00-04-3284	ActiGraph_Wrist	7.2	11	NA	169.5	79.75	57.4	M	Black or African American	19.9789	Normal
A00-04-3284	ActiGraph_Wrist	8	11	NA	165.7	77.75	51.1	M	White	18.6113	Normal
A00-04-3284	ActivPAL	0.8	11	56.6667	159.4	77.3	48.8	M	White	19.2063	Normal
A00-04-3284	ActivPAL	1.6	11	310	142.3	67.55	47.6	F	White	23.507	Overweight
A00-04-3284	ActivPAL	2.4	11	410	174.5	81.4	132.9	M	White	43.645	Obese
A00-04-3284	ActivPAL	3.2	11	503.333	156.1	74.65	74.2	M	Black or African American	30.4508	Obese
A00-04-3284	ActivPAL	4	11	556.667	181.1	85.85	92.9	M	White	28.3256	Obese
A00-04-3284	ActivPAL	4.8	11	616.667	154.8	77.3	46.7	M	Black or African American	19.4883	Normal
A00-04-3284	ActivPAL	5.6	11	653.333	169	78.05	54.4	M	White	19.047	Normal
A00-04-3284	ActivPAL	6.4	11	NA	154	70.1	49.3	F	White	20.7877	Normal
A00-04-3284	ActivPAL	7.2	11	NA	157	71.15	77.5	F	Black or African American	31.4414	Obese
A00-04-3284	ActivPAL	8	11	NA	138	66.6	38.1	M	White	20.0063	Overweight
A00-04-3284	NL1000	0.8	11	12	169.3	83.4	70.1	F	White	24.4571	Overweight
A00-04-3284	NL1000	1.6	11	8	172.6	80.05	56.9	M	White	19.0999	Normal
A00-04-3284	NL1000	2.4	11	240	141.3	66.1	49.2	F	White	24.6423	Obese
A00-04-3284	NL1000	3.2	11	452	164.5	76.1	65.6	F	White	24.2422	Normal
A00-04-3284	NL1000	4	11	547	160.1	75.65	66	M	White	25.7491	Obese
A00-04-3284	NL1000	4.8	11	608	142.3	66.8	51.1	M	Black or African American	25.2355	Obese
A00-04-3284	NL1000	5.6	11	650	155.9	70.8	41.7	F	White	17.1571	Underweight
A00-04-3284	NL1000	6.4	11	NA	141.1	68.5	43.9	M	Black or African American	22.0501	Overweight
A00-04-3284	NL1000	7.2	11	NA	164.6	76.85	62.2	F	White	22.9578	Normal
A00-04-3284	NL1000	8	11	NA	141.9	70.5	32.2	F	White	15.9916	Normal
A00-04-3284	Sensewear	0.8	11	4.34084	180.2	87.3	98.9	M	White	30.457	Overweight
A00-04-3284	Sensewear	1.6	11	6.68944	171.8	82.3	65.5	F	Other	22.1919	Normal
A00-04-3284	Sensewear	2.4	11	11.5162	186.1	88.5	77.3	M	White	22.3196	Normal
A00-04-3284	Sensewear	3.2	11	14.9824	182.7	88.95	68.9	M	White	20.6415	Normal
A00-04-3284	Sensewear	4	11	17.4282	126.8	57.4	24.8	F	White	15.4246	Normal
A00-04-3284	Sensewear	4.8	11	22.4007	144.2	71.2	35.8	F	White	17.2168	Normal
A00-04-3284	Sensewear	5.6	11	31.0014	171	81.4	75	F	White	25.6489	Normal
A00-04-3284	Sensewear	6.4	11	NA	139.4	65.55	26.9	M	White	13.8429	Underweight
A00-04-3284	Sensewear	7.2	11	NA	173.1	87	51.3	M	White	17.1208	Underweight
A00-04-3284	Sensewear	8	11	NA	149.4	68.2	36	F	White	16.1288	Normal
A00-04-3284	Stepwatch	0.8	11	200	140.4	64.85	45.2	F	Black or African American	22.93	Obese
A00-04-3284	Stepwatch	1.6	11	343.333	156.4	74.2	60.7	F	White	24.8151	Overweight
A00-04-3284	Stepwatch	2.4	11	426.667	122.5	59.7	24.4	M	Black or African American	16.2599	Normal
A00-04-3284	Stepwatch	3.2	11	500	132	58.9	48.4	M	White	27.7778	Obese
A00-04-3284	Stepwatch	4	11	556.667	125	56.35	48.8	M	White	31.232	Obese
A00-04-3284	Stepwatch	4.8	11	616.667	153.7	71.9	50.1	F	White	21.2075	Normal
A00-04-3284	Stepwatch	5.6	11	656.667	168.9	82.7	52.5	F	Black or African American	18.4035	Normal
A00-04-3284	Stepwatch	6.4	11	NA	162.4	75.65	100.3	F	Black or African American	38.0302	Obese
A00-04-3284	Stepwatch	7.2	11	NA	141.6	68.25	36.1	M	Black or African American	18.0045	Normal
A00-04-3284	Stepwatch	8	11	NA	159.1	72.55	84.9	F	Black or African American	33.5403	Obese
A00-04-3284	SW-200	0.8	11	11	131.7	59.15	39.4	F	Black or African American	22.7156	Obese
A00-04-3284	SW-200	1.6	11	13	159.2	83.5	38	M	Black or African American	14.9933	Normal
A00-04-3284	SW-200	2.4	11	186	131.4	63.85	25.6	F	Black or African American	14.8269	Normal
A00-04-3284	SW-200	3.2	11	394	138.8	69.85	31.3	M	Black or African American	16.2467	Normal
A00-04-3284	SW-200	4	11	473	179.5	83.8	66.3	M	White	20.5771	Normal
A00-04-3284	SW-200	4.8	11	596	163.6	81.45	54.5	M	Black or African American	20.3624	Normal
A00-04-3284	SW-200	5.6	11	640	165.2	78.25	57.6	F	White	21.1058	Normal
A00-04-3284	SW-200	6.4	11	NA	172.1	85.95	75.6	M	Black or African American	25.5247	Overweight
A00-04-3284	SW-200	7.2	11	NA	139.8	66.25	56.6	M	Black or African American	28.9602	Obese
A00-04-3284	SW-200	8	11	NA	154.9	77.95	57.4	M	Black or African American	23.9226	Overweight
A00-04-3597	Hand_Count	0.8	17	349	165	78.1	64.5	F	Black or African American	23.6915	Normal
A00-04-3597	Hand_Count	1.6	17	455	134	61.65	30.3	F	White	16.8746	Normal
A00-04-3597	Hand_Count	2.4	17	488	168.5	78.6	57.1	F	White	20.1111	Normal
A00-04-3597	Hand_Count	3.2	17	522	164.2	80.7	49.1	F	Black or African American	18.2111	Normal
A00-04-3597	Hand_Count	4	17	547	167.8	96.7	101.1	M	White	35.906	Obese
A00-04-3597	Hand_Count	4.8	17	574	145.4	68.3	39.3	F	White	18.5893	Normal
A00-04-3597	Hand_Count	5.6	17	622	176.8	82.55	57.4	M	White	18.3632	Normal
A00-04-3597	Hand_Count	6.4	17	701	169	84.25	74.9	F	Black or African American	26.2246	Normal
A00-04-3597	Hand_Count	7.2	17	814	162.5	75.95	61.9	F	White	23.4414	Normal
A00-04-3597	Hand_Count	8	17	NA	168.6	79	87.4	F	White	30.7465	Obese
A00-04-3597	Actical	0.8	17	0	155.5	72.85	96.8	F	Black or African American	40.0327	Obese
A00-04-3597	Actical	1.6	17	198.333	144.2	65.3	44.8	M	White	21.545	Overweight
A00-04-3597	Actical	2.4	17	371.667	137.8	64.95	25.3	M	White	13.3236	Underweight
A00-04-3597	Actical	3.2	17	521.667	159.2	73.75	66.6	M	White	26.2777	Obese
A00-04-3597	Actical	4	17	535	154.7	72.3	63.8	M	White	26.6588	Obese
A00-04-3597	Actical	4.8	17	570	166.1	75.6	70.9	M	White	25.6985	Overweight
A00-04-3597	Actical	5.6	17	623.333	166.7	80.1	56.7	F	White	20.4038	Normal
A00-04-3597	Actical	6.4	17	705	168.4	75.25	60.3	F	White	21.2634	Normal
A00-04-3597	Actical	7.2	17	813.333	162.8	81.8	77.7	M	Black or African American	29.3165	Obese
A00-04-3597	Actical	8	17	NA	172.5	85.65	74.5	F	Black or African American	25.0368	Overweight
A00-04-3597	ActiGraph_Waist	0.8	17	0	153	74.85	45.4	F	Black or African American	19.3943	Normal
A00-04-3597	ActiGraph_Waist	1.6	17	76.6667	153.4	73.3	47.6	F	Black or African American	20.2282	Normal
A00-04-3597	ActiGraph_Waist	2.4	17	181.667	166.1	80.95	71.4	F	Black or African American	25.8797	Overweight
A00-04-3597	ActiGraph_Waist	3.2	17	258.333	169.9	86.1	70.7	M	Black or African American	24.4925	Overweight
A00-04-3597	ActiGraph_Waist	4	17	268.333	126.3	61.1	29.1	F	Black or African American	18.2426	Overweight
A00-04-3597	ActiGraph_Waist	4.8	17	351.667	177.2	94.7	57.7	M	Black or African American	18.3759	Normal
A00-04-3597	ActiGraph_Waist	5.6	17	408.333	173.6	85.2	70.3	M	White	23.3268	Normal
A00-04-3597	ActiGraph_Waist	6.4	17	471.667	157.2	71.15	51.5	F	Black or African American	20.8402	Normal
A00-04-3597	ActiGraph_Waist	7.2	17	803.333	131.4	61.7	28.5	M	Asian - Chinese	16.5065	Normal
A00-04-3597	ActiGraph_Waist	8	17	NA	117.2	35.2375	25.9	M	Black or African American	18.8558	Overweight
A00-04-3597	ActiGraph_Wrist	0.8	17	10	179.2	84.9	87.3	M	White	27.1856	Overweight
A00-04-3597	ActiGraph_Wrist	1.6	17	135	170.2	79.55	141.5	F	Black or African American	48.8469	Obese
A00-04-3597	ActiGraph_Wrist	2.4	17	293.333	138.7	67.1	31.5	M	Asian - Chinese	16.3741	Normal
A00-04-3597	ActiGraph_Wrist	3.2	17	323.333	177.3	84.9	80.7	M	White	25.6718	Normal
A00-04-3597	ActiGraph_Wrist	4	17	6.66667	154.2	73.9	37.7	F	White	15.8552	Normal
A00-04-3597	ActiGraph_Wrist	4.8	17	1.66667	144	68.25	49.7	F	Black or African American	23.968	Obese
A00-04-3597	ActiGraph_Wrist	5.6	17	3.33333	164.9	75	49.6	F	White	18.2407	Normal
A00-04-3597	ActiGraph_Wrist	6.4	17	6.66667	132.4	61.6	26.8	F	White	15.2883	Normal
A00-04-3597	ActiGraph_Wrist	7.2	17	86.6667	135.3	64.7	39.9	F	White	21.796	Obese
A00-04-3597	ActiGraph_Wrist	8	17	NA	165.7	79.2	62.2	M	White	22.654	Normal
A00-04-3597	ActivPAL	0.8	17	243.333	122.6	57.05	27.4	M	White	18.2293	Overweight
A00-04-3597	ActivPAL	1.6	17	453.333	138	66.85	28.6	F	Black or African American	15.0179	Normal
A00-04-3597	ActivPAL	2.4	17	490	185.8	87.45	80	M	White	23.1739	Normal
A00-04-3597	ActivPAL	3.2	17	536.667	127.5	59.85	23.8	M	White	14.6405	Normal
A00-04-3597	ActivPAL	4	17	533.333	118.6	54.85	18.9	F	White	13.4367	Underweight
A00-04-3597	ActivPAL	4.8	17	573.333	169.7	79.35	67.8	M	White	23.5432	Normal
A00-04-3597	ActivPAL	5.6	17	626.667	163.1	78.15	46.4	F	White	17.4426	Underweight
A00-04-3597	ActivPAL	6.4	17	710	170.1	80.5	60.5	M	White	20.9096	Normal
A00-04-3597	ActivPAL	7.2	17	816.667	151.8	72.6	42.8	M	White	18.5738	Normal
A00-04-3597	ActivPAL	8	17	NA	135.7	64.3	33	F	White	17.9207	Normal
A00-04-3597	NL1000	0.8	17	13	150.2	70.9	75.9	F	White	33.6436	Obese
A00-04-3597	NL1000	1.6	17	218	144.2	67.95	33.1	M	White	15.9183	Normal
A00-04-3597	NL1000	2.4	17	311	127.8	60.95	24.8	M	Black or African American	15.1841	Normal
A00-04-3597	NL1000	3.2	17	337	164.1	78.35	48.7	F	White	18.0847	Normal
A00-04-3597	NL1000	4	17	475	187	90.6	75.1	M	White	21.4762	Normal
A00-04-3597	NL1000	4.8	17	571	156.4	72.75	46.1	F	White	18.8464	Normal
A00-04-3597	NL1000	5.6	17	516	148.7	70.1	37	F	White	16.7332	Normal
A00-04-3597	NL1000	6.4	17	721	166.7	78.5	59.8	M	White	21.5194	Normal
A00-04-3597	NL1000	7.2	17	812	146.4	69.2	46.6	F	Black or African American	21.7422	Overweight
A00-04-3597	NL1000	8	17	NA	156.9	73.85	55.7	F	Black or African American	22.6261	Normal
A00-04-3597	Sensewear	0.8	17	5	151.2	69.4	53.7	F	White	23.4893	Normal
A00-04-3597	Sensewear	1.6	17	170	169	81.4	64.3	M	Black or African American	22.5132	Normal
A00-04-3597	Sensewear	2.4	17	485	159.3	70.5	74.3	F	White	29.2791	Obese
A00-04-3597	Sensewear	3.2	17	113.333	152.2	73.9	44.6	M	White	19.2533	Normal
A00-04-3597	Sensewear	4	17	0	154.3	70.2	86.2	F	White	36.2056	Obese
A00-04-3597	Sensewear	4.8	17	10	169.5	79.75	57.4	M	Black or African American	19.9789	Normal
A00-04-3597	Sensewear	5.6	17	8.33333	165.7	77.75	51.1	M	White	18.6113	Normal
A00-04-3597	Sensewear	6.4	17	515	159.4	77.3	48.8	M	White	19.2063	Normal
A00-04-3597	Sensewear	7.2	17	736.667	142.3	67.55	47.6	F	White	23.507	Overweight
A00-04-3597	Sensewear	8	17	NA	174.5	81.4	132.9	M	White	43.645	Obese
A00-04-3597	Stepwatch	0.8	17	293.333	156.1	74.65	74.2	M	Black or African American	30.4508	Obese
A00-04-3597	Stepwatch	1.6	17	453.333	181.1	85.85	92.9	M	White	28.3256	Obese
A00-04-3597	Stepwatch	2.4	17	483.333	154.8	77.3	46.7	M	Black or African American	19.4883	Normal
A00-04-3597	Stepwatch	3.2	17	520	169	78.05	54.4	M	White	19.047	Normal
A00-04-3597	Stepwatch	4	17	540	154	70.1	49.3	F	White	20.7877	Normal
A00-04-3597	Stepwatch	4.8	17	570	157	71.15	77.5	F	Black or African American	31.4414	Obese
A00-04-3597	Stepwatch	5.6	17	616.667	138	66.6	38.1	M	White	20.0063	Overweight
A00-04-3597	Stepwatch	6.4	17	686.667	169.3	83.4	70.1	F	White	24.4571	Overweight
A00-04-3597	Stepwatch	7.2	17	573.333	172.6	80.05	56.9	M	White	19.0999	Normal
A00-04-3597	Stepwatch	8	17	NA	141.3	66.1	49.2	F	White	24.6423	Obese
A00-04-3597	SW-200	0.8	17	95	164.5	76.1	65.6	F	White	24.2422	Normal
A00-04-3597	SW-200	1.6	17	426	160.1	75.65	66	M	White	25.7491	Obese
A00-04-3597	SW-200	2.4	17	472	142.3	66.8	51.1	M	Black or African American	25.2355	Obese
A00-04-3597	SW-200	3.2	17	398	155.9	70.8	41.7	F	White	17.1571	Underweight
A00-04-3597	SW-200	4	17	532	141.1	68.5	43.9	M	Black or African American	22.0501	Overweight
A00-04-3597	SW-200	4.8	17	579	164.6	76.85	62.2	F	White	22.9578	Normal
A00-04-3597	SW-200	5.6	17	623	141.9	70.5	32.2	F	White	15.9916	Normal
A00-04-3597	SW-200	6.4	17	707	180.2	87.3	98.9	M	White	30.457	Overweight
A00-04-3597	SW-200	7.2	17	820	171.8	82.3	65.5	F	Other	22.1919	Normal
A00-04-3597	SW-200	8	17	NA	186.1	88.5	77.3	M	White	22.3196	Normal
A00-04-5116	Hand_Count	0.8	14	306	182.7	88.95	68.9	M	White	20.6415	Normal
A00-04-5116	Hand_Count	1.6	14	352	126.8	57.4	24.8	F	White	15.4246	Normal
A00-04-5116	Hand_Count	2.4	14	420	144.2	71.2	35.8	F	White	17.2168	Normal
A00-04-5116	Hand_Count	3.2	14	469	171	81.4	75	F	White	25.6489	Normal
A00-04-5116	Hand_Count	4	14	539	139.4	65.55	26.9	M	White	13.8429	Underweight
A00-04-5116	Hand_Count	4.8	14	581	173.1	87	51.3	M	White	17.1208	Underweight
A00-04-5116	Hand_Count	5.6	14	628	149.4	68.2	36	F	White	16.1288	Normal
A00-04-5116	Hand_Count	6.4	14	697	140.4	64.85	45.2	F	Black or African American	22.93	Obese
A00-04-5116	Hand_Count	7.2	14	818	156.4	74.2	60.7	F	White	24.8151	Overweight
A00-04-5116	Hand_Count	8	14	NA	122.5	59.7	24.4	M	Black or African American	16.2599	Normal
A00-04-5116	Actical	0.8	14	0	132	58.9	48.4	M	White	27.7778	Obese
A00-04-5116	Actical	1.6	14	156.667	125	56.35	48.8	M	White	31.232	Obese
A00-04-5116	Actical	2.4	14	286.667	153.7	71.9	50.1	F	White	21.2075	Normal
A00-04-5116	Actical	3.2	14	401.667	168.9	82.7	52.5	F	Black or African American	18.4035	Normal
A00-04-5116	Actical	4	14	533.333	162.4	75.65	100.3	F	Black or African American	38.0302	Obese
A00-04-5116	Actical	4.8	14	583.333	141.6	68.25	36.1	M	Black or African American	18.0045	Normal
A00-04-5116	Actical	5.6	14	635	159.1	72.55	84.9	F	Black or African American	33.5403	Obese
A00-04-5116	Actical	6.4	14	693.333	131.7	59.15	39.4	F	Black or African American	22.7156	Obese
A00-04-5116	Actical	7.2	14	831.667	159.2	83.5	38	M	Black or African American	14.9933	Normal
A00-04-5116	Actical	8	14	NA	131.4	63.85	25.6	F	Black or African American	14.8269	Normal
A00-04-5116	ActiGraph_Waist	0.8	14	0	138.8	69.85	31.3	M	Black or African American	16.2467	Normal
A00-04-5116	ActiGraph_Waist	1.6	14	10	179.5	83.8	66.3	M	White	20.5771	Normal
A00-04-5116	ActiGraph_Waist	2.4	14	96.6667	163.6	81.45	54.5	M	Black or African American	20.3624	Normal
A00-04-5116	ActiGraph_Waist	3.2	14	230	165.2	78.25	57.6	F	White	21.1058	Normal
A00-04-5116	ActiGraph_Waist	4	14	461.667	172.1	85.95	75.6	M	Black or African American	25.5247	Overweight
A00-04-5116	ActiGraph_Waist	4.8	14	545	139.8	66.25	56.6	M	Black or African American	28.9602	Obese
A00-04-5116	ActiGraph_Waist	5.6	14	588.333	154.9	77.95	57.4	M	Black or African American	23.9226	Overweight
A00-04-5116	ActiGraph_Waist	6.4	14	578.333	165	78.1	64.5	F	Black or African American	23.6915	Normal
A00-04-5116	ActiGraph_Waist	7.2	14	823.333	134	61.65	30.3	F	White	16.8746	Normal
A00-04-5116	ActiGraph_Waist	8	14	NA	168.5	78.6	57.1	F	White	20.1111	Normal
A00-04-5116	ActiGraph_Wrist	0.8	14	1.66667	164.2	80.7	49.1	F	Black or African American	18.2111	Normal
A00-04-5116	ActiGraph_Wrist	1.6	14	48.3333	167.8	96.7	101.1	M	White	35.906	Obese
A00-04-5116	ActiGraph_Wrist	2.4	14	178.333	145.4	68.3	39.3	F	White	18.5893	Normal
A00-04-5116	ActiGraph_Wrist	3.2	14	305	176.8	82.55	57.4	M	White	18.3632	Normal
A00-04-5116	ActiGraph_Wrist	4	14	320	169	84.25	74.9	F	Black or African American	26.2246	Normal
A00-04-5116	ActiGraph_Wrist	4.8	14	308.333	162.5	75.95	61.9	F	White	23.4414	Normal
A00-04-5116	ActiGraph_Wrist	5.6	14	358.333	168.6	79	87.4	F	White	30.7465	Obese
A00-04-5116	ActiGraph_Wrist	6.4	14	420	155.5	72.85	96.8	F	Black or African American	40.0327	Obese
A00-04-5116	ActiGraph_Wrist	7.2	14	478.333	144.2	65.3	44.8	M	White	21.545	Overweight
A00-04-5116	ActiGraph_Wrist	8	14	NA	137.8	64.95	25.3	M	White	13.3236	Underweight
A00-04-5116	ActivPAL	0.8	14	60	159.2	73.75	66.6	M	White	26.2777	Obese
A00-04-5116	ActivPAL	1.6	14	336.667	154.7	72.3	63.8	M	White	26.6588	Obese
A00-04-5116	ActivPAL	2.4	14	420	166.1	75.6	70.9	M	White	25.6985	Overweight
A00-04-5116	ActivPAL	3.2	14	476.667	166.7	80.1	56.7	F	White	20.4038	Normal
A00-04-5116	ActivPAL	4	14	536.667	168.4	75.25	60.3	F	White	21.2634	Normal
A00-04-5116	ActivPAL	4.8	14	583.333	162.8	81.8	77.7	M	Black or African American	29.3165	Obese
A00-04-5116	ActivPAL	5.6	14	630	172.5	85.65	74.5	F	Black or African American	25.0368	Overweight
A00-04-5116	ActivPAL	6.4	14	660	153	74.85	45.4	F	Black or African American	19.3943	Normal
A00-04-5116	ActivPAL	7.2	14	816.667	153.4	73.3	47.6	F	Black or African American	20.2282	Normal
A00-04-5116	ActivPAL	8	14	NA	166.1	80.95	71.4	F	Black or African American	25.8797	Overweight
A00-04-5116	NL1000	0.8	14	12	169.9	86.1	70.7	M	Black or African American	24.4925	Overweight
A00-04-5116	NL1000	1.6	14	1	126.3	61.1	29.1	F	Black or African American	18.2426	Overweight
A00-04-5116	NL1000	2.4	14	137	177.2	94.7	57.7	M	Black or African American	18.3759	Normal
A00-04-5116	NL1000	3.2	14	400	173.6	85.2	70.3	M	White	23.3268	Normal
A00-04-5116	NL1000	4	14	526	157.2	71.15	51.5	F	Black or African American	20.8402	Normal
A00-04-5116	NL1000	4.8	14	568	131.4	61.7	28.5	M	Asian - Chinese	16.5065	Normal
A00-04-5116	NL1000	5.6	14	630	117.2	35.2375	25.9	M	Black or African American	18.8558	Overweight
A00-04-5116	NL1000	6.4	14	626	179.2	84.9	87.3	M	White	27.1856	Overweight
A00-04-5116	NL1000	7.2	14	864	170.2	79.55	141.5	F	Black or African American	48.8469	Obese
A00-04-5116	NL1000	8	14	NA	138.7	67.1	31.5	M	Asian - Chinese	16.3741	Normal
A00-04-5116	Sensewear	0.8	14	3.93592	177.3	84.9	80.7	M	White	25.6718	Normal
A00-04-5116	Sensewear	1.6	14	6.3493	154.2	73.9	37.7	F	White	15.8552	Normal
A00-04-5116	Sensewear	2.4	14	11.0465	144	68.25	49.7	F	Black or African American	23.968	Obese
A00-04-5116	Sensewear	3.2	14	13.4923	164.9	75	49.6	F	White	18.2407	Normal
A00-04-5116	Sensewear	4	14	16.9099	132.4	61.6	26.8	F	White	15.2883	Normal
A00-04-5116	Sensewear	4.8	14	18.2542	135.3	64.7	39.9	F	White	21.796	Obese
A00-04-5116	Sensewear	5.6	14	24.7655	165.7	79.2	62.2	M	White	22.654	Normal
A00-04-5116	Sensewear	6.4	14	49.207	122.6	57.05	27.4	M	White	18.2293	Overweight
A00-04-5116	Sensewear	7.2	14	97.669	138	66.85	28.6	F	Black or African American	15.0179	Normal
A00-04-5116	Sensewear	8	14	NA	185.8	87.45	80	M	White	23.1739	Normal
A00-04-5116	Stepwatch	0.8	14	106.667	127.5	59.85	23.8	M	White	14.6405	Normal
A00-04-5116	Stepwatch	1.6	14	350	118.6	54.85	18.9	F	White	13.4367	Underweight
A00-04-5116	Stepwatch	2.4	14	420	169.7	79.35	67.8	M	White	23.5432	Normal
A00-04-5116	Stepwatch	3.2	14	476.667	163.1	78.15	46.4	F	White	17.4426	Underweight
A00-04-5116	Stepwatch	4	14	533.333	170.1	80.5	60.5	M	White	20.9096	Normal
A00-04-5116	Stepwatch	4.8	14	583.333	151.8	72.6	42.8	M	White	18.5738	Normal
A00-04-5116	Stepwatch	5.6	14	636.667	135.7	64.3	33	F	White	17.9207	Normal
A00-04-5116	Stepwatch	6.4	14	683.333	150.2	70.9	75.9	F	White	33.6436	Obese
A00-04-5116	Stepwatch	7.2	14	516.667	144.2	67.95	33.1	M	White	15.9183	Normal
A00-04-5116	Stepwatch	8	14	NA	127.8	60.95	24.8	M	Black or African American	15.1841	Normal
A00-04-5116	SW-200	0.8	14	12	164.1	78.35	48.7	F	White	18.0847	Normal
A00-04-5116	SW-200	1.6	14	3	187	90.6	75.1	M	White	21.4762	Normal
A00-04-5116	SW-200	2.4	14	322	156.4	72.75	46.1	F	White	18.8464	Normal
A00-04-5116	SW-200	3.2	14	379	148.7	70.1	37	F	White	16.7332	Normal
A00-04-5116	SW-200	4	14	501	166.7	78.5	59.8	M	White	21.5194	Normal
A00-04-5116	SW-200	4.8	14	571	146.4	69.2	46.6	F	Black or African American	21.7422	Overweight
A00-04-5116	SW-200	5.6	14	632	156.9	73.85	55.7	F	Black or African American	22.6261	Normal
A00-04-5116	SW-200	6.4	14	606	151.2	69.4	53.7	F	White	23.4893	Normal
A00-04-5116	SW-200	7.2	14	749	169	81.4	64.3	M	Black or African American	22.5132	Normal
A00-04-5116	SW-200	8	14	NA	159.3	70.5	74.3	F	White	29.2791	Obese
A00-04-6008	Hand_Count	0.8	14	308	152.2	73.9	44.6	M	White	19.2533	Normal
A00-04-6008	Hand_Count	1.6	14	354	154.3	70.2	86.2	F	White	36.2056	Obese
A00-04-6008	Hand_Count	2.4	14	388	169.5	79.75	57.4	M	Black or African American	19.9789	Normal
A00-04-6008	Hand_Count	3.2	14	438	165.7	77.75	51.1	M	White	18.6113	Normal
A00-04-6008	Hand_Count	4	14	485	159.4	77.3	48.8	M	White	19.2063	Normal
A00-04-6008	Hand_Count	4.8	14	524	142.3	67.55	47.6	F	White	23.507	Overweight
A00-04-6008	Hand_Count	5.6	14	557	174.5	81.4	132.9	M	White	43.645	Obese
A00-04-6008	Hand_Count	6.4	14	594	156.1	74.65	74.2	M	Black or African American	30.4508	Obese
A00-04-6008	Hand_Count	7.2	14	626	181.1	85.85	92.9	M	White	28.3256	Obese
A00-04-6008	Hand_Count	8	14	NA	154.8	77.3	46.7	M	Black or African American	19.4883	Normal
A00-04-6008	Actical	0.8	14	0	169	78.05	54.4	M	White	19.047	Normal
A00-04-6008	Actical	1.6	14	165	154	70.1	49.3	F	White	20.7877	Normal
A00-04-6008	Actical	2.4	14	340	157	71.15	77.5	F	Black or African American	31.4414	Obese
A00-04-6008	Actical	3.2	14	443.333	138	66.6	38.1	M	White	20.0063	Overweight
A00-04-6008	Actical	4	14	488.333	169.3	83.4	70.1	F	White	24.4571	Overweight
A00-04-6008	Actical	4.8	14	526.667	172.6	80.05	56.9	M	White	19.0999	Normal
A00-04-6008	Actical	5.6	14	560	141.3	66.1	49.2	F	White	24.6423	Obese
A00-04-6008	Actical	6.4	14	593.333	164.5	76.1	65.6	F	White	24.2422	Normal
A00-04-6008	Actical	7.2	14	626.667	160.1	75.65	66	M	White	25.7491	Obese
A00-04-6008	Actical	8	14	NA	142.3	66.8	51.1	M	Black or African American	25.2355	Obese
A00-04-6008	ActiGraph_Waist	0.8	14	0	155.9	70.8	41.7	F	White	17.1571	Underweight
A00-04-6008	ActiGraph_Waist	1.6	14	0	141.1	68.5	43.9	M	Black or African American	22.0501	Overweight
A00-04-6008	ActiGraph_Waist	2.4	14	110	164.6	76.85	62.2	F	White	22.9578	Normal
A00-04-6008	ActiGraph_Waist	3.2	14	343.333	141.9	70.5	32.2	F	White	15.9916	Normal
A00-04-6008	ActiGraph_Waist	4	14	488.333	180.2	87.3	98.9	M	White	30.457	Overweight
A00-04-6008	ActiGraph_Waist	4.8	14	528.333	171.8	82.3	65.5	F	Other	22.1919	Normal
A00-04-6008	ActiGraph_Waist	5.6	14	558.333	186.1	88.5	77.3	M	White	22.3196	Normal
A00-04-6008	ActiGraph_Waist	6.4	14	593.333	182.7	88.95	68.9	M	White	20.6415	Normal
A00-04-6008	ActiGraph_Waist	7.2	14	625	126.8	57.4	24.8	F	White	15.4246	Normal
A00-04-6008	ActiGraph_Waist	8	14	NA	144.2	71.2	35.8	F	White	17.2168	Normal
A00-04-6008	ActiGraph_Wrist	0.8	14	1.66667	171	81.4	75	F	White	25.6489	Normal
A00-04-6008	ActiGraph_Wrist	1.6	14	53.3333	139.4	65.55	26.9	M	White	13.8429	Underweight
A00-04-6008	ActiGraph_Wrist	2.4	14	203.333	173.1	87	51.3	M	White	17.1208	Underweight
A00-04-6008	ActiGraph_Wrist	3.2	14	385	149.4	68.2	36	F	White	16.1288	Normal
A00-04-6008	ActiGraph_Wrist	4	14	383.333	140.4	64.85	45.2	F	Black or African American	22.93	Obese
A00-04-6008	ActiGraph_Wrist	4.8	14	440	156.4	74.2	60.7	F	White	24.8151	Overweight
A00-04-6008	ActiGraph_Wrist	5.6	14	515	122.5	59.7	24.4	M	Black or African American	16.2599	Normal
A00-04-6008	ActiGraph_Wrist	6.4	14	518.333	132	58.9	48.4	M	White	27.7778	Obese
A00-04-6008	ActiGraph_Wrist	7.2	14	415	125	56.35	48.8	M	White	31.232	Obese
A00-04-6008	ActiGraph_Wrist	8	14	NA	153.7	71.9	50.1	F	White	21.2075	Normal
A00-04-6008	ActivPAL	0.8	14	16.6667	168.9	82.7	52.5	F	Black or African American	18.4035	Normal
A00-04-6008	ActivPAL	1.6	14	316.667	162.4	75.65	100.3	F	Black or African American	38.0302	Obese
A00-04-6008	ActivPAL	2.4	14	390	141.6	68.25	36.1	M	Black or African American	18.0045	Normal
A00-04-6008	ActivPAL	3.2	14	446.667	159.1	72.55	84.9	F	Black or African American	33.5403	Obese
A00-04-6008	ActivPAL	4	14	486.667	131.7	59.15	39.4	F	Black or African American	22.7156	Obese
A00-04-6008	ActivPAL	4.8	14	530	159.2	83.5	38	M	Black or African American	14.9933	Normal
A00-04-6008	ActivPAL	5.6	14	556.667	131.4	63.85	25.6	F	Black or African American	14.8269	Normal
A00-04-6008	ActivPAL	6.4	14	593.333	138.8	69.85	31.3	M	Black or African American	16.2467	Normal
A00-04-6008	ActivPAL	7.2	14	626.667	179.5	83.8	66.3	M	White	20.5771	Normal
A00-04-6008	ActivPAL	8	14	NA	163.6	81.45	54.5	M	Black or African American	20.3624	Normal
A00-04-6008	NL1000	0.8	14	9	165.2	78.25	57.6	F	White	21.1058	Normal
A00-04-6008	NL1000	1.6	14	75	172.1	85.95	75.6	M	Black or African American	25.5247	Overweight
A00-04-6008	NL1000	2.4	14	246	139.8	66.25	56.6	M	Black or African American	28.9602	Obese
A00-04-6008	NL1000	3.2	14	386	154.9	77.95	57.4	M	Black or African American	23.9226	Overweight
A00-04-6008	NL1000	4	14	446	165	78.1	64.5	F	Black or African American	23.6915	Normal
A00-04-6008	NL1000	4.8	14	520	134	61.65	30.3	F	White	16.8746	Normal
A00-04-6008	NL1000	5.6	14	557	168.5	78.6	57.1	F	White	20.1111	Normal
A00-04-6008	NL1000	6.4	14	595	164.2	80.7	49.1	F	Black or African American	18.2111	Normal
A00-04-6008	NL1000	7.2	14	635	167.8	96.7	101.1	M	White	35.906	Obese
A00-04-6008	NL1000	8	14	NA	145.4	68.3	39.3	F	White	18.5893	Normal
A00-04-6008	Sensewear	0.8	14	3.4338	176.8	82.55	57.4	M	White	18.3632	Normal
A00-04-6008	Sensewear	1.6	14	6.3493	169	84.25	74.9	F	Black or African American	26.2246	Normal
A00-04-6008	Sensewear	2.4	14	9.97746	162.5	75.95	61.9	F	White	23.4414	Normal
A00-04-6008	Sensewear	3.2	14	11.9373	168.6	79	87.4	F	White	30.7465	Obese
A00-04-6008	Sensewear	4	14	13.2007	155.5	72.85	96.8	F	Black or African American	40.0327	Obese
A00-04-6008	Sensewear	4.8	14	15.0634	144.2	65.3	44.8	M	White	21.545	Overweight
A00-04-6008	Sensewear	5.6	14	18.0599	137.8	64.95	25.3	M	White	13.3236	Underweight
A00-04-6008	Sensewear	6.4	14	22.1092	159.2	73.75	66.6	M	White	26.2777	Obese
A00-04-6008	Sensewear	7.2	14	32.3134	154.7	72.3	63.8	M	White	26.6588	Obese
A00-04-6008	Sensewear	8	14	NA	166.1	75.6	70.9	M	White	25.6985	Overweight
A00-04-6008	Stepwatch	0.8	14	223.333	166.7	80.1	56.7	F	White	20.4038	Normal
A00-04-6008	Stepwatch	1.6	14	356.667	168.4	75.25	60.3	F	White	21.2634	Normal
A00-04-6008	Stepwatch	2.4	14	390	162.8	81.8	77.7	M	Black or African American	29.3165	Obese
A00-04-6008	Stepwatch	3.2	14	443.333	172.5	85.65	74.5	F	Black or African American	25.0368	Overweight
A00-04-6008	Stepwatch	4	14	486.667	153	74.85	45.4	F	Black or African American	19.3943	Normal
A00-04-6008	Stepwatch	4.8	14	526.667	153.4	73.3	47.6	F	Black or African American	20.2282	Normal
A00-04-6008	Stepwatch	5.6	14	560	166.1	80.95	71.4	F	Black or African American	25.8797	Overweight
A00-04-6008	Stepwatch	6.4	14	593.333	169.9	86.1	70.7	M	Black or African American	24.4925	Overweight
A00-04-6008	Stepwatch	7.2	14	626.667	126.3	61.1	29.1	F	Black or African American	18.2426	Overweight
A00-04-6008	Stepwatch	8	14	NA	177.2	94.7	57.7	M	Black or African American	18.3759	Normal
A00-04-6008	SW-200	0.8	14	22	173.6	85.2	70.3	M	White	23.3268	Normal
A00-04-6008	SW-200	1.6	14	210	157.2	71.15	51.5	F	Black or African American	20.8402	Normal
A00-04-6008	SW-200	2.4	14	374	131.4	61.7	28.5	M	Asian - Chinese	16.5065	Normal
A00-04-6008	SW-200	3.2	14	393	117.2	35.2375	25.9	M	Black or African American	18.8558	Overweight
A00-04-6008	SW-200	4	14	487	179.2	84.9	87.3	M	White	27.1856	Overweight
A00-04-6008	SW-200	4.8	14	523	170.2	79.55	141.5	F	Black or African American	48.8469	Obese
A00-04-6008	SW-200	5.6	14	563	138.7	67.1	31.5	M	Asian - Chinese	16.3741	Normal
A00-04-6008	SW-200	6.4	14	600	177.3	84.9	80.7	M	White	25.6718	Normal
A00-04-6008	SW-200	7.2	14	630	154.2	73.9	37.7	F	White	15.8552	Normal
A00-04-6008	SW-200	8	14	NA	144	68.25	49.7	F	Black or African American	23.968	Obese
A00-04-6387	Hand_Count	0.8	13	299	164.9	75	49.6	F	White	18.2407	Normal
A00-04-6387	Hand_Count	1.6	13	382	132.4	61.6	26.8	F	White	15.2883	Normal
A00-04-6387	Hand_Count	2.4	13	429	135.3	64.7	39.9	F	White	21.796	Obese
A00-04-6387	Hand_Count	3.2	13	456	165.7	79.2	62.2	M	White	22.654	Normal
A00-04-6387	Hand_Count	4	13	502	122.6	57.05	27.4	M	White	18.2293	Overweight
A00-04-6387	Hand_Count	4.8	13	539	138	66.85	28.6	F	Black or African American	15.0179	Normal
A00-04-6387	Hand_Count	5.6	13	577	185.8	87.45	80	M	White	23.1739	Normal
A00-04-6387	Hand_Count	6.4	13	617	127.5	59.85	23.8	M	White	14.6405	Normal
A00-04-6387	Hand_Count	7.2	13	753	118.6	54.85	18.9	F	White	13.4367	Underweight
A00-04-6387	Hand_Count	8	13	NA	169.7	79.35	67.8	M	White	23.5432	Normal
A00-04-6387	Actical	0.8	13	0	163.1	78.15	46.4	F	White	17.4426	Underweight
A00-04-6387	Actical	1.6	13	131.667	170.1	80.5	60.5	M	White	20.9096	Normal
A00-04-6387	Actical	2.4	13	348.333	151.8	72.6	42.8	M	White	18.5738	Normal
A00-04-6387	Actical	3.2	13	460	135.7	64.3	33	F	White	17.9207	Normal
A00-04-6387	Actical	4	13	505	150.2	70.9	75.9	F	White	33.6436	Obese
A00-04-6387	Actical	4.8	13	543.333	144.2	67.95	33.1	M	White	15.9183	Normal
A00-04-6387	Actical	5.6	13	575	127.8	60.95	24.8	M	Black or African American	15.1841	Normal
A00-04-6387	Actical	6.4	13	608.333	164.1	78.35	48.7	F	White	18.0847	Normal
A00-04-6387	Actical	7.2	13	758.333	187	90.6	75.1	M	White	21.4762	Normal
A00-04-6387	Actical	8	13	NA	156.4	72.75	46.1	F	White	18.8464	Normal
A00-04-6387	ActiGraph_Waist	0.8	13	1.66667	148.7	70.1	37	F	White	16.7332	Normal
A00-04-6387	ActiGraph_Waist	1.6	13	16.6667	166.7	78.5	59.8	M	White	21.5194	Normal
A00-04-6387	ActiGraph_Waist	2.4	13	163.333	146.4	69.2	46.6	F	Black or African American	21.7422	Overweight
A00-04-6387	ActiGraph_Waist	3.2	13	455	156.9	73.85	55.7	F	Black or African American	22.6261	Normal
A00-04-6387	ActiGraph_Waist	4	13	505	151.2	69.4	53.7	F	White	23.4893	Normal
A00-04-6387	ActiGraph_Waist	4.8	13	541.667	169	81.4	64.3	M	Black or African American	22.5132	Normal
A00-04-6387	ActiGraph_Waist	5.6	13	576.667	159.3	70.5	74.3	F	White	29.2791	Obese
A00-04-6387	ActiGraph_Waist	6.4	13	610	152.2	73.9	44.6	M	White	19.2533	Normal
A00-04-6387	ActiGraph_Waist	7.2	13	758.333	154.3	70.2	86.2	F	White	36.2056	Obese
A00-04-6387	ActiGraph_Waist	8	13	NA	169.5	79.75	57.4	M	Black or African American	19.9789	Normal
A00-04-6387	ActiGraph_Wrist	0.8	13	43.3333	165.7	77.75	51.1	M	White	18.6113	Normal
A00-04-6387	ActiGraph_Wrist	1.6	13	126.667	159.4	77.3	48.8	M	White	19.2063	Normal
A00-04-6387	ActiGraph_Wrist	2.4	13	345	142.3	67.55	47.6	F	White	23.507	Overweight
A00-04-6387	ActiGraph_Wrist	3.2	13	396.667	174.5	81.4	132.9	M	White	43.645	Obese
A00-04-6387	ActiGraph_Wrist	4	13	463.333	156.1	74.65	74.2	M	Black or African American	30.4508	Obese
A00-04-6387	ActiGraph_Wrist	4.8	13	443.333	181.1	85.85	92.9	M	White	28.3256	Obese
A00-04-6387	ActiGraph_Wrist	5.6	13	456.667	154.8	77.3	46.7	M	Black or African American	19.4883	Normal
A00-04-6387	ActiGraph_Wrist	6.4	13	375	169	78.05	54.4	M	White	19.047	Normal
A00-04-6387	ActiGraph_Wrist	7.2	13	405	154	70.1	49.3	F	White	20.7877	Normal
A00-04-6387	ActiGraph_Wrist	8	13	NA	157	71.15	77.5	F	Black or African American	31.4414	Obese
A00-04-6387	ActivPAL	0.8	13	120	138	66.6	38.1	M	White	20.0063	Overweight
A00-04-6387	ActivPAL	1.6	13	380	169.3	83.4	70.1	F	White	24.4571	Overweight
A00-04-6387	ActivPAL	2.4	13	426.667	172.6	80.05	56.9	M	White	19.0999	Normal
A00-04-6387	ActivPAL	3.2	13	460	141.3	66.1	49.2	F	White	24.6423	Obese
A00-04-6387	ActivPAL	4	13	503.333	164.5	76.1	65.6	F	White	24.2422	Normal
A00-04-6387	ActivPAL	4.8	13	543.333	160.1	75.65	66	M	White	25.7491	Obese
A00-04-6387	ActivPAL	5.6	13	576.667	142.3	66.8	51.1	M	Black or African American	25.2355	Obese
A00-04-6387	ActivPAL	6.4	13	610	155.9	70.8	41.7	F	White	17.1571	Underweight
A00-04-6387	ActivPAL	7.2	13	756.667	141.1	68.5	43.9	M	Black or African American	22.0501	Overweight
A00-04-6387	ActivPAL	8	13	NA	164.6	76.85	62.2	F	White	22.9578	Normal
A00-04-6387	NL1000	0.8	13	15	141.9	70.5	32.2	F	White	15.9916	Normal
A00-04-6387	NL1000	1.6	13	54	180.2	87.3	98.9	M	White	30.457	Overweight
A00-04-6387	NL1000	2.4	13	366	171.8	82.3	65.5	F	Other	22.1919	Normal
A00-04-6387	NL1000	3.2	13	455	186.1	88.5	77.3	M	White	22.3196	Normal
A00-04-6387	NL1000	4	13	500	182.7	88.95	68.9	M	White	20.6415	Normal
A00-04-6387	NL1000	4.8	13	536	126.8	57.4	24.8	F	White	15.4246	Normal
A00-04-6387	NL1000	5.6	13	575	144.2	71.2	35.8	F	White	17.2168	Normal
A00-04-6387	NL1000	6.4	13	612	171	81.4	75	F	White	25.6489	Normal
A00-04-6387	NL1000	7.2	13	759	139.4	65.55	26.9	M	White	13.8429	Underweight
A00-04-6387	NL1000	8	13	NA	173.1	87	51.3	M	White	17.1208	Underweight
A00-04-6387	Sensewear	0.8	13	4.74577	149.4	68.2	36	F	White	16.1288	Normal
A00-04-6387	Sensewear	1.6	13	7.92042	140.4	64.85	45.2	F	Black or African American	22.93	Obese
A00-04-6387	Sensewear	2.4	13	9.79929	156.4	74.2	60.7	F	White	24.8151	Overweight
A00-04-6387	Sensewear	3.2	13	11.2408	122.5	59.7	24.4	M	Black or African American	16.2599	Normal
A00-04-6387	Sensewear	4	13	15.2739	132	58.9	48.4	M	White	27.7778	Obese
A00-04-6387	Sensewear	4.8	13	22.7894	125	56.35	48.8	M	White	31.232	Obese
A00-04-6387	Sensewear	5.6	13	32.4592	153.7	71.9	50.1	F	White	21.2075	Normal
A00-04-6387	Sensewear	6.4	13	44.3803	168.9	82.7	52.5	F	Black or African American	18.4035	Normal
A00-04-6387	Sensewear	7.2	13	91.9838	162.4	75.65	100.3	F	Black or African American	38.0302	Obese
A00-04-6387	Sensewear	8	13	NA	141.6	68.25	36.1	M	Black or African American	18.0045	Normal
A00-04-6387	Stepwatch	0.8	13	253.333	159.1	72.55	84.9	F	Black or African American	33.5403	Obese
A00-04-6387	Stepwatch	1.6	13	380	131.7	59.15	39.4	F	Black or African American	22.7156	Obese
A00-04-6387	Stepwatch	2.4	13	423.333	159.2	83.5	38	M	Black or African American	14.9933	Normal
A00-04-6387	Stepwatch	3.2	13	460	131.4	63.85	25.6	F	Black or African American	14.8269	Normal
A00-04-6387	Stepwatch	4	13	503.333	138.8	69.85	31.3	M	Black or African American	16.2467	Normal
A00-04-6387	Stepwatch	4.8	13	543.333	179.5	83.8	66.3	M	White	20.5771	Normal
A00-04-6387	Stepwatch	5.6	13	576.667	163.6	81.45	54.5	M	Black or African American	20.3624	Normal
A00-04-6387	Stepwatch	6.4	13	610	165.2	78.25	57.6	F	White	21.1058	Normal
A00-04-6387	Stepwatch	7.2	13	583.333	172.1	85.95	75.6	M	Black or African American	25.5247	Overweight
A00-04-6387	Stepwatch	8	13	NA	139.8	66.25	56.6	M	Black or African American	28.9602	Obese
A00-04-6387	SW-200	0.8	13	41	154.9	77.95	57.4	M	Black or African American	23.9226	Overweight
A00-04-6387	SW-200	1.6	13	183	165	78.1	64.5	F	Black or African American	23.6915	Normal
A00-04-6387	SW-200	2.4	13	320	134	61.65	30.3	F	White	16.8746	Normal
A00-04-6387	SW-200	3.2	13	441	168.5	78.6	57.1	F	White	20.1111	Normal
A00-04-6387	SW-200	4	13	501	164.2	80.7	49.1	F	Black or African American	18.2111	Normal
A00-04-6387	SW-200	4.8	13	543	167.8	96.7	101.1	M	White	35.906	Obese
A00-04-6387	SW-200	5.6	13	581	145.4	68.3	39.3	F	White	18.5893	Normal
A00-04-6387	SW-200	6.4	13	615	176.8	82.55	57.4	M	White	18.3632	Normal
A00-04-6387	SW-200	7.2	13	760	169	84.25	74.9	F	Black or African American	26.2246	Normal
A00-04-6387	SW-200	8	13	NA	162.5	75.95	61.9	F	White	23.4414	Normal
A00-04-7417	Hand_Count	0.8	17	216	168.6	79	87.4	F	White	30.7465	Obese
A00-04-7417	Hand_Count	1.6	17	290	155.5	72.85	96.8	F	Black or African American	40.0327	Obese
A00-04-7417	Hand_Count	2.4	17	379	144.2	65.3	44.8	M	White	21.545	Overweight
A00-04-7417	Hand_Count	3.2	17	434	137.8	64.95	25.3	M	White	13.3236	Underweight
A00-04-7417	Hand_Count	4	17	486	159.2	73.75	66.6	M	White	26.2777	Obese
A00-04-7417	Hand_Count	4.8	17	538	154.7	72.3	63.8	M	White	26.6588	Obese
A00-04-7417	Hand_Count	5.6	17	594	166.1	75.6	70.9	M	White	25.6985	Overweight
A00-04-7417	Hand_Count	6.4	17	646	166.7	80.1	56.7	F	White	20.4038	Normal
A00-04-7417	Hand_Count	7.2	17	747	168.4	75.25	60.3	F	White	21.2634	Normal
A00-04-7417	Hand_Count	8	17	NA	162.8	81.8	77.7	M	Black or African American	29.3165	Obese
A00-04-7417	Actical	0.8	17	0	172.5	85.65	74.5	F	Black or African American	25.0368	Overweight
A00-04-7417	Actical	1.6	17	0	153	74.85	45.4	F	Black or African American	19.3943	Normal
A00-04-7417	Actical	2.4	17	268.333	153.4	73.3	47.6	F	Black or African American	20.2282	Normal
A00-04-7417	Actical	3.2	17	436.667	166.1	80.95	71.4	F	Black or African American	25.8797	Overweight
A00-04-7417	Actical	4	17	491.667	169.9	86.1	70.7	M	Black or African American	24.4925	Overweight
A00-04-7417	Actical	4.8	17	541.667	126.3	61.1	29.1	F	Black or African American	18.2426	Overweight
A00-04-7417	Actical	5.6	17	598.333	177.2	94.7	57.7	M	Black or African American	18.3759	Normal
A00-04-7417	Actical	6.4	17	651.667	173.6	85.2	70.3	M	White	23.3268	Normal
A00-04-7417	Actical	7.2	17	756.667	157.2	71.15	51.5	F	Black or African American	20.8402	Normal
A00-04-7417	Actical	8	17	NA	131.4	61.7	28.5	M	Asian - Chinese	16.5065	Normal
A00-04-7417	ActiGraph_Waist	0.8	17	1.66667	117.2	35.2375	25.9	M	Black or African American	18.8558	Overweight
A00-04-7417	ActiGraph_Waist	1.6	17	0	179.2	84.9	87.3	M	White	27.1856	Overweight
A00-04-7417	ActiGraph_Waist	2.4	17	98.3333	170.2	79.55	141.5	F	Black or African American	48.8469	Obese
A00-04-7417	ActiGraph_Waist	3.2	17	343.333	138.7	67.1	31.5	M	Asian - Chinese	16.3741	Normal
A00-04-7417	ActiGraph_Waist	4	17	485	177.3	84.9	80.7	M	White	25.6718	Normal
A00-04-7417	ActiGraph_Waist	4.8	17	535	154.2	73.9	37.7	F	White	15.8552	Normal
A00-04-7417	ActiGraph_Waist	5.6	17	576.667	144	68.25	49.7	F	Black or African American	23.968	Obese
A00-04-7417	ActiGraph_Waist	6.4	17	583.333	164.9	75	49.6	F	White	18.2407	Normal
A00-04-7417	ActiGraph_Waist	7.2	17	758.333	132.4	61.6	26.8	F	White	15.2883	Normal
A00-04-7417	ActiGraph_Waist	8	17	NA	135.3	64.7	39.9	F	White	21.796	Obese
A00-04-7417	ActiGraph_Wrist	0.8	17	8.33333	165.7	79.2	62.2	M	White	22.654	Normal
A00-04-7417	ActiGraph_Wrist	1.6	17	48.3333	122.6	57.05	27.4	M	White	18.2293	Overweight
A00-04-7417	ActiGraph_Wrist	2.4	17	220	138	66.85	28.6	F	Black or African American	15.0179	Normal
A00-04-7417	ActiGraph_Wrist	3.2	17	408.333	185.8	87.45	80	M	White	23.1739	Normal
A00-04-7417	ActiGraph_Wrist	4	17	485	127.5	59.85	23.8	M	White	14.6405	Normal
A00-04-7417	ActiGraph_Wrist	4.8	17	538.333	118.6	54.85	18.9	F	White	13.4367	Underweight
A00-04-7417	ActiGraph_Wrist	5.6	17	568.333	169.7	79.35	67.8	M	White	23.5432	Normal
A00-04-7417	ActiGraph_Wrist	6.4	17	553.333	163.1	78.15	46.4	F	White	17.4426	Underweight
A00-04-7417	ActiGraph_Wrist	7.2	17	378.333	170.1	80.5	60.5	M	White	20.9096	Normal
A00-04-7417	ActiGraph_Wrist	8	17	NA	151.8	72.6	42.8	M	White	18.5738	Normal
A00-04-7417	ActivPAL	0.8	17	106.667	135.7	64.3	33	F	White	17.9207	Normal
A00-04-7417	ActivPAL	1.6	17	223.333	150.2	70.9	75.9	F	White	33.6436	Obese
A00-04-7417	ActivPAL	2.4	17	380	144.2	67.95	33.1	M	White	15.9183	Normal
A00-04-7417	ActivPAL	3.2	17	436.667	127.8	60.95	24.8	M	Black or African American	15.1841	Normal
A00-04-7417	ActivPAL	4	17	493.333	164.1	78.35	48.7	F	White	18.0847	Normal
A00-04-7417	ActivPAL	4.8	17	540	187	90.6	75.1	M	White	21.4762	Normal
A00-04-7417	ActivPAL	5.6	17	600	156.4	72.75	46.1	F	White	18.8464	Normal
A00-04-7417	ActivPAL	6.4	17	650	148.7	70.1	37	F	White	16.7332	Normal
A00-04-7417	ActivPAL	7.2	17	750	166.7	78.5	59.8	M	White	21.5194	Normal
A00-04-7417	ActivPAL	8	17	NA	146.4	69.2	46.6	F	Black or African American	21.7422	Overweight
A00-04-7417	NL1000	0.8	17	16	156.9	73.85	55.7	F	Black or African American	22.6261	Normal
A00-04-7417	NL1000	1.6	17	17	151.2	69.4	53.7	F	White	23.4893	Normal
A00-04-7417	NL1000	2.4	17	261	169	81.4	64.3	M	Black or African American	22.5132	Normal
A00-04-7417	NL1000	3.2	17	377	159.3	70.5	74.3	F	White	29.2791	Obese
A00-04-7417	NL1000	4	17	483	152.2	73.9	44.6	M	White	19.2533	Normal
A00-04-7417	NL1000	4.8	17	537	154.3	70.2	86.2	F	White	36.2056	Obese
A00-04-7417	NL1000	5.6	17	592	169.5	79.75	57.4	M	Black or African American	19.9789	Normal
A00-04-7417	NL1000	6.4	17	649	165.7	77.75	51.1	M	White	18.6113	Normal
A00-04-7417	NL1000	7.2	17	749	159.4	77.3	48.8	M	White	19.2063	Normal
A00-04-7417	NL1000	8	17	NA	142.3	67.55	47.6	F	White	23.507	Overweight
A00-04-7417	Sensewear	0.8	17	0	174.5	81.4	132.9	M	White	43.645	Obese
A00-04-7417	Sensewear	1.6	17	6.66667	156.1	74.65	74.2	M	Black or African American	30.4508	Obese
A00-04-7417	Sensewear	2.4	17	5	181.1	85.85	92.9	M	White	28.3256	Obese
A00-04-7417	Sensewear	3.2	17	351.667	154.8	77.3	46.7	M	Black or African American	19.4883	Normal
A00-04-7417	Sensewear	4	17	495	169	78.05	54.4	M	White	19.047	Normal
A00-04-7417	Sensewear	4.8	17	543.333	154	70.1	49.3	F	White	20.7877	Normal
A00-04-7417	Sensewear	5.6	17	600	157	71.15	77.5	F	Black or African American	31.4414	Obese
A00-04-7417	Sensewear	6.4	17	653.333	138	66.6	38.1	M	White	20.0063	Overweight
A00-04-7417	Sensewear	7.2	17	761.667	169.3	83.4	70.1	F	White	24.4571	Overweight
A00-04-7417	Sensewear	8	17	NA	172.6	80.05	56.9	M	White	19.0999	Normal
A00-04-7417	Stepwatch	0.8	17	213.333	141.3	66.1	49.2	F	White	24.6423	Obese
A00-04-7417	Stepwatch	1.6	17	283.333	164.5	76.1	65.6	F	White	24.2422	Normal
A00-04-7417	Stepwatch	2.4	17	383.333	160.1	75.65	66	M	White	25.7491	Obese
A00-04-7417	Stepwatch	3.2	17	436.667	142.3	66.8	51.1	M	Black or African American	25.2355	Obese
A00-04-7417	Stepwatch	4	17	490	155.9	70.8	41.7	F	White	17.1571	Underweight
A00-04-7417	Stepwatch	4.8	17	543.333	141.1	68.5	43.9	M	Black or African American	22.0501	Overweight
A00-04-7417	Stepwatch	5.6	17	596.667	164.6	76.85	62.2	F	White	22.9578	Normal
A00-04-7417	Stepwatch	6.4	17	653.333	141.9	70.5	32.2	F	White	15.9916	Normal
A00-04-7417	Stepwatch	7.2	17	586.667	180.2	87.3	98.9	M	White	30.457	Overweight
A00-04-7417	Stepwatch	8	17	NA	171.8	82.3	65.5	F	Other	22.1919	Normal
A00-04-7417	SW-200	0.8	17	39	186.1	88.5	77.3	M	White	22.3196	Normal
A00-04-7417	SW-200	1.6	17	90	182.7	88.95	68.9	M	White	20.6415	Normal
A00-04-7417	SW-200	2.4	17	261	126.8	57.4	24.8	F	White	15.4246	Normal
A00-04-7417	SW-200	3.2	17	361	144.2	71.2	35.8	F	White	17.2168	Normal
A00-04-7417	SW-200	4	17	468	171	81.4	75	F	White	25.6489	Normal
A00-04-7417	SW-200	4.8	17	538	139.4	65.55	26.9	M	White	13.8429	Underweight
A00-04-7417	SW-200	5.6	17	596	173.1	87	51.3	M	White	17.1208	Underweight
A00-04-7417	SW-200	6.4	17	650	149.4	68.2	36	F	White	16.1288	Normal
A00-04-7417	SW-200	7.2	17	748	140.4	64.85	45.2	F	Black or African American	22.93	Obese
A00-04-7417	SW-200	8	17	NA	156.4	74.2	60.7	F	White	24.8151	Overweight
A00-04-7470	Hand_Count	0.8	15	292	122.5	59.7	24.4	M	Black or African American	16.2599	Normal
A00-04-7470	Hand_Count	1.6	15	356	132	58.9	48.4	M	White	27.7778	Obese
A00-04-7470	Hand_Count	2.4	15	431	125	56.35	48.8	M	White	31.232	Obese
A00-04-7470	Hand_Count	3.2	15	499	153.7	71.9	50.1	F	White	21.2075	Normal
A00-04-7470	Hand_Count	4	15	555	168.9	82.7	52.5	F	Black or African American	18.4035	Normal
A00-04-7470	Hand_Count	4.8	15	601	162.4	75.65	100.3	F	Black or African American	38.0302	Obese
A00-04-7470	Hand_Count	5.6	15	638	141.6	68.25	36.1	M	Black or African American	18.0045	Normal
A00-04-7470	Hand_Count	6.4	15	681	159.1	72.55	84.9	F	Black or African American	33.5403	Obese
A00-04-7470	Hand_Count	7.2	15	791	131.7	59.15	39.4	F	Black or African American	22.7156	Obese
A00-04-7470	Hand_Count	8	15	NA	159.2	83.5	38	M	Black or African American	14.9933	Normal
A00-04-7470	Actical	0.8	15	0	131.4	63.85	25.6	F	Black or African American	14.8269	Normal
A00-04-7470	Actical	1.6	15	0	138.8	69.85	31.3	M	Black or African American	16.2467	Normal
A00-04-7470	Actical	2.4	15	278.333	179.5	83.8	66.3	M	White	20.5771	Normal
A00-04-7470	Actical	3.2	15	483.333	163.6	81.45	54.5	M	Black or African American	20.3624	Normal
A00-04-7470	Actical	4	15	561.667	165.2	78.25	57.6	F	White	21.1058	Normal
A00-04-7470	Actical	4.8	15	606.667	172.1	85.95	75.6	M	Black or African American	25.5247	Overweight
A00-04-7470	Actical	5.6	15	640	139.8	66.25	56.6	M	Black or African American	28.9602	Obese
A00-04-7470	Actical	6.4	15	686.667	154.9	77.95	57.4	M	Black or African American	23.9226	Overweight
A00-04-7470	Actical	7.2	15	806.667	165	78.1	64.5	F	Black or African American	23.6915	Normal
A00-04-7470	Actical	8	15	NA	134	61.65	30.3	F	White	16.8746	Normal
A00-04-7470	ActiGraph_Waist	0.8	15	0	168.5	78.6	57.1	F	White	20.1111	Normal
A00-04-7470	ActiGraph_Waist	1.6	15	0	164.2	80.7	49.1	F	Black or African American	18.2111	Normal
A00-04-7470	ActiGraph_Waist	2.4	15	35	167.8	96.7	101.1	M	White	35.906	Obese
A00-04-7470	ActiGraph_Waist	3.2	15	296.667	145.4	68.3	39.3	F	White	18.5893	Normal
A00-04-7470	ActiGraph_Waist	4	15	511.667	176.8	82.55	57.4	M	White	18.3632	Normal
A00-04-7470	ActiGraph_Waist	4.8	15	528.333	169	84.25	74.9	F	Black or African American	26.2246	Normal
A00-04-7470	ActiGraph_Waist	5.6	15	521.667	162.5	75.95	61.9	F	White	23.4414	Normal
A00-04-7470	ActiGraph_Waist	6.4	15	490	168.6	79	87.4	F	White	30.7465	Obese
A00-04-7470	ActiGraph_Waist	7.2	15	790	155.5	72.85	96.8	F	Black or African American	40.0327	Obese
A00-04-7470	ActiGraph_Waist	8	15	NA	144.2	65.3	44.8	M	White	21.545	Overweight
A00-04-7470	ActiGraph_Wrist	0.8	15	0	137.8	64.95	25.3	M	White	13.3236	Underweight
A00-04-7470	ActiGraph_Wrist	1.6	15	5	159.2	73.75	66.6	M	White	26.2777	Obese
A00-04-7470	ActiGraph_Wrist	2.4	15	175	154.7	72.3	63.8	M	White	26.6588	Obese
A00-04-7470	ActiGraph_Wrist	3.2	15	220	166.1	75.6	70.9	M	White	25.6985	Overweight
A00-04-7470	ActiGraph_Wrist	4	15	206.667	166.7	80.1	56.7	F	White	20.4038	Normal
A00-04-7470	ActiGraph_Wrist	4.8	15	240	168.4	75.25	60.3	F	White	21.2634	Normal
A00-04-7470	ActiGraph_Wrist	5.6	15	266.667	162.8	81.8	77.7	M	Black or African American	29.3165	Obese
A00-04-7470	ActiGraph_Wrist	6.4	15	275	172.5	85.65	74.5	F	Black or African American	25.0368	Overweight
A00-04-7470	ActiGraph_Wrist	7.2	15	376.667	153	74.85	45.4	F	Black or African American	19.3943	Normal
A00-04-7470	ActiGraph_Wrist	8	15	NA	153.4	73.3	47.6	F	Black or African American	20.2282	Normal
A00-04-7470	ActivPAL	0.8	15	6.66667	166.1	80.95	71.4	F	Black or African American	25.8797	Overweight
A00-04-7470	ActivPAL	1.6	15	336.667	169.9	86.1	70.7	M	Black or African American	24.4925	Overweight
A00-04-7470	ActivPAL	2.4	15	436.667	126.3	61.1	29.1	F	Black or African American	18.2426	Overweight
A00-04-7470	ActivPAL	3.2	15	503.333	177.2	94.7	57.7	M	Black or African American	18.3759	Normal
A00-04-7470	ActivPAL	4	15	563.333	173.6	85.2	70.3	M	White	23.3268	Normal
A00-04-7470	ActivPAL	4.8	15	593.333	157.2	71.15	51.5	F	Black or African American	20.8402	Normal
A00-04-7470	ActivPAL	5.6	15	643.333	131.4	61.7	28.5	M	Asian - Chinese	16.5065	Normal
A00-04-7470	ActivPAL	6.4	15	686.667	117.2	35.2375	25.9	M	Black or African American	18.8558	Overweight
A00-04-7470	ActivPAL	7.2	15	796.667	179.2	84.9	87.3	M	White	27.1856	Overweight
A00-04-7470	ActivPAL	8	15	NA	170.2	79.55	141.5	F	Black or African American	48.8469	Obese
A00-04-7470	NL1000	0.8	15	10	138.7	67.1	31.5	M	Asian - Chinese	16.3741	Normal
A00-04-7470	NL1000	1.6	15	2	177.3	84.9	80.7	M	White	25.6718	Normal
A00-04-7470	NL1000	2.4	15	112	154.2	73.9	37.7	F	White	15.8552	Normal
A00-04-7470	NL1000	3.2	15	296	144	68.25	49.7	F	Black or African American	23.968	Obese
A00-04-7470	NL1000	4	15	501	164.9	75	49.6	F	White	18.2407	Normal
A00-04-7470	NL1000	4.8	15	596	132.4	61.6	26.8	F	White	15.2883	Normal
A00-04-7470	NL1000	5.6	15	632	135.3	64.7	39.9	F	White	21.796	Obese
A00-04-7470	NL1000	6.4	15	676	165.7	79.2	62.2	M	White	22.654	Normal
A00-04-7470	NL1000	7.2	15	794	122.6	57.05	27.4	M	White	18.2293	Overweight
A00-04-7470	NL1000	8	15	NA	138	66.85	28.6	F	Black or African American	15.0179	Normal
A00-04-7470	Sensewear	0.8	15	3.40141	185.8	87.45	80	M	White	23.1739	Normal
A00-04-7470	Sensewear	1.6	15	4.98873	127.5	59.85	23.8	M	White	14.6405	Normal
A00-04-7470	Sensewear	2.4	15	8.95704	118.6	54.85	18.9	F	White	13.4367	Underweight
A00-04-7470	Sensewear	3.2	15	12.9577	169.7	79.35	67.8	M	White	23.5432	Normal
A00-04-7470	Sensewear	4	15	15.5817	163.1	78.15	46.4	F	White	17.4426	Underweight
A00-04-7470	Sensewear	4.8	15	18.4324	170.1	80.5	60.5	M	White	20.9096	Normal
A00-04-7470	Sensewear	5.6	15	21.8338	151.8	72.6	42.8	M	White	18.5738	Normal
A00-04-7470	Sensewear	6.4	15	29.7866	135.7	64.3	33	F	White	17.9207	Normal
A00-04-7470	Sensewear	7.2	15	71.4782	150.2	70.9	75.9	F	White	33.6436	Obese
A00-04-7470	Sensewear	8	15	NA	144.2	67.95	33.1	M	White	15.9183	Normal
A00-04-7470	Stepwatch	0.8	15	253.333	127.8	60.95	24.8	M	Black or African American	15.1841	Normal
A00-04-7470	Stepwatch	1.6	15	356.667	164.1	78.35	48.7	F	White	18.0847	Normal
A00-04-7470	Stepwatch	2.4	15	436.667	187	90.6	75.1	M	White	21.4762	Normal
A00-04-7470	Stepwatch	3.2	15	500	156.4	72.75	46.1	F	White	18.8464	Normal
A00-04-7470	Stepwatch	4	15	560	148.7	70.1	37	F	White	16.7332	Normal
A00-04-7470	Stepwatch	4.8	15	606.667	166.7	78.5	59.8	M	White	21.5194	Normal
A00-04-7470	Stepwatch	5.6	15	640	146.4	69.2	46.6	F	Black or African American	21.7422	Overweight
A00-04-7470	Stepwatch	6.4	15	686.667	156.9	73.85	55.7	F	Black or African American	22.6261	Normal
A00-04-7470	Stepwatch	7.2	15	540	151.2	69.4	53.7	F	White	23.4893	Normal
A00-04-7470	Stepwatch	8	15	NA	169	81.4	64.3	M	Black or African American	22.5132	Normal
A00-04-7470	SW-200	0.8	15	18	159.3	70.5	74.3	F	White	29.2791	Obese
A00-04-7470	SW-200	1.6	15	95	152.2	73.9	44.6	M	White	19.2533	Normal
A00-04-7470	SW-200	2.4	15	270	154.3	70.2	86.2	F	White	36.2056	Obese
A00-04-7470	SW-200	3.2	15	441	169.5	79.75	57.4	M	Black or African American	19.9789	Normal
A00-04-7470	SW-200	4	15	538	165.7	77.75	51.1	M	White	18.6113	Normal
A00-04-7470	SW-200	4.8	15	600	159.4	77.3	48.8	M	White	19.2063	Normal
A00-04-7470	SW-200	5.6	15	639	142.3	67.55	47.6	F	White	23.507	Overweight
A00-04-7470	SW-200	6.4	15	681	174.5	81.4	132.9	M	White	43.645	Obese
A00-04-7470	SW-200	7.2	15	800	156.1	74.65	74.2	M	Black or African American	30.4508	Obese
A00-04-7470	SW-200	8	15	NA	181.1	85.85	92.9	M	White	28.3256	Obese
A00-04-8540	Hand_Count	0.8	19	244	154.8	77.3	46.7	M	Black or African American	19.4883	Normal
A00-04-8540	Hand_Count	1.6	19	334	169	78.05	54.4	M	White	19.047	Normal
A00-04-8540	Hand_Count	2.4	19	442	154	70.1	49.3	F	White	20.7877	Normal
A00-04-8540	Hand_Count	3.2	19	484	157	71.15	77.5	F	Black or African American	31.4414	Obese
A00-04-8540	Hand_Count	4	19	533	138	66.6	38.1	M	White	20.0063	Overweight
A00-04-8540	Hand_Count	4.8	19	586	169.3	83.4	70.1	F	White	24.4571	Overweight
A00-04-8540	Hand_Count	5.6	19	623	172.6	80.05	56.9	M	White	19.0999	Normal
A00-04-8540	Hand_Count	6.4	19	748	141.3	66.1	49.2	F	White	24.6423	Obese
A00-04-8540	Hand_Count	7.2	19	NA	164.5	76.1	65.6	F	White	24.2422	Normal
A00-04-8540	Hand_Count	8	19	NA	160.1	75.65	66	M	White	25.7491	Obese
A00-04-8540	Actical	0.8	19	6.66667	142.3	66.8	51.1	M	Black or African American	25.2355	Obese
A00-04-8540	Actical	1.6	19	298.333	155.9	70.8	41.7	F	White	17.1571	Underweight
A00-04-8540	Actical	2.4	19	383.333	141.1	68.5	43.9	M	Black or African American	22.0501	Overweight
A00-04-8540	Actical	3.2	19	485	164.6	76.85	62.2	F	White	22.9578	Normal
A00-04-8540	Actical	4	19	533.333	141.9	70.5	32.2	F	White	15.9916	Normal
A00-04-8540	Actical	4.8	19	591.667	180.2	87.3	98.9	M	White	30.457	Overweight
A00-04-8540	Actical	5.6	19	623.333	171.8	82.3	65.5	F	Other	22.1919	Normal
A00-04-8540	Actical	6.4	19	755	186.1	88.5	77.3	M	White	22.3196	Normal
A00-04-8540	Actical	7.2	19	NA	182.7	88.95	68.9	M	White	20.6415	Normal
A00-04-8540	Actical	8	19	NA	126.8	57.4	24.8	F	White	15.4246	Normal
A00-04-8540	ActiGraph_Waist	0.8	19	1.66667	144.2	71.2	35.8	F	White	17.2168	Normal
A00-04-8540	ActiGraph_Waist	1.6	19	20	171	81.4	75	F	White	25.6489	Normal
A00-04-8540	ActiGraph_Waist	2.4	19	96.6667	139.4	65.55	26.9	M	White	13.8429	Underweight
A00-04-8540	ActiGraph_Waist	3.2	19	373.333	173.1	87	51.3	M	White	17.1208	Underweight
A00-04-8540	ActiGraph_Waist	4	19	473.333	149.4	68.2	36	F	White	16.1288	Normal
A00-04-8540	ActiGraph_Waist	4.8	19	496.667	140.4	64.85	45.2	F	Black or African American	22.93	Obese
A00-04-8540	ActiGraph_Waist	5.6	19	580	156.4	74.2	60.7	F	White	24.8151	Overweight
A00-04-8540	ActiGraph_Waist	6.4	19	715	122.5	59.7	24.4	M	Black or African American	16.2599	Normal
A00-04-8540	ActiGraph_Waist	7.2	19	NA	132	58.9	48.4	M	White	27.7778	Obese
A00-04-8540	ActiGraph_Waist	8	19	NA	125	56.35	48.8	M	White	31.232	Obese
A00-04-8540	ActiGraph_Wrist	0.8	19	11.6667	153.7	71.9	50.1	F	White	21.2075	Normal
A00-04-8540	ActiGraph_Wrist	1.6	19	28.3333	168.9	82.7	52.5	F	Black or African American	18.4035	Normal
A00-04-8540	ActiGraph_Wrist	2.4	19	305	162.4	75.65	100.3	F	Black or African American	38.0302	Obese
A00-04-8540	ActiGraph_Wrist	3.2	19	361.667	141.6	68.25	36.1	M	Black or African American	18.0045	Normal
A00-04-8540	ActiGraph_Wrist	4	19	135	159.1	72.55	84.9	F	Black or African American	33.5403	Obese
A00-04-8540	ActiGraph_Wrist	4.8	19	296.667	131.7	59.15	39.4	F	Black or African American	22.7156	Obese
A00-04-8540	ActiGraph_Wrist	5.6	19	226.667	159.2	83.5	38	M	Black or African American	14.9933	Normal
A00-04-8540	ActiGraph_Wrist	6.4	19	406.667	131.4	63.85	25.6	F	Black or African American	14.8269	Normal
A00-04-8540	ActiGraph_Wrist	7.2	19	NA	138.8	69.85	31.3	M	Black or African American	16.2467	Normal
A00-04-8540	ActiGraph_Wrist	8	19	NA	179.5	83.8	66.3	M	White	20.5771	Normal
A00-04-8540	ActivPAL	0.8	19	236.667	163.6	81.45	54.5	M	Black or African American	20.3624	Normal
A00-04-8540	ActivPAL	1.6	19	326.667	165.2	78.25	57.6	F	White	21.1058	Normal
A00-04-8540	ActivPAL	2.4	19	446.667	172.1	85.95	75.6	M	Black or African American	25.5247	Overweight
A00-04-8540	ActivPAL	3.2	19	486.667	139.8	66.25	56.6	M	Black or African American	28.9602	Obese
A00-04-8540	ActivPAL	4	19	533.333	154.9	77.95	57.4	M	Black or African American	23.9226	Overweight
A00-04-8540	ActivPAL	4.8	19	590	165	78.1	64.5	F	Black or African American	23.6915	Normal
A00-04-8540	ActivPAL	5.6	19	623.333	134	61.65	30.3	F	White	16.8746	Normal
A00-04-8540	ActivPAL	6.4	19	753.333	168.5	78.6	57.1	F	White	20.1111	Normal
A00-04-8540	ActivPAL	7.2	19	NA	164.2	80.7	49.1	F	Black or African American	18.2111	Normal
A00-04-8540	ActivPAL	8	19	NA	167.8	96.7	101.1	M	White	35.906	Obese
A00-04-8540	NL1000	0.8	19	10	145.4	68.3	39.3	F	White	18.5893	Normal
A00-04-8540	NL1000	1.6	19	20	176.8	82.55	57.4	M	White	18.3632	Normal
A00-04-8540	NL1000	2.4	19	324	169	84.25	74.9	F	Black or African American	26.2246	Normal
A00-04-8540	NL1000	3.2	19	373	162.5	75.95	61.9	F	White	23.4414	Normal
A00-04-8540	NL1000	4	19	496	168.6	79	87.4	F	White	30.7465	Obese
A00-04-8540	NL1000	4.8	19	587	155.5	72.85	96.8	F	Black or African American	40.0327	Obese
A00-04-8540	NL1000	5.6	19	620	144.2	65.3	44.8	M	White	21.545	Overweight
A00-04-8540	NL1000	6.4	19	747	137.8	64.95	25.3	M	White	13.3236	Underweight
A00-04-8540	NL1000	7.2	19	NA	159.2	73.75	66.6	M	White	26.2777	Obese
A00-04-8540	NL1000	8	19	NA	154.7	72.3	63.8	M	White	26.6588	Obese
A00-04-8540	Sensewear	0.8	19	0	166.1	75.6	70.9	M	White	25.6985	Overweight
A00-04-8540	Sensewear	1.6	19	16.6667	166.7	80.1	56.7	F	White	20.4038	Normal
A00-04-8540	Sensewear	2.4	19	478.333	168.4	75.25	60.3	F	White	21.2634	Normal
A00-04-8540	Sensewear	3.2	19	478.333	162.8	81.8	77.7	M	Black or African American	29.3165	Obese
A00-04-8540	Sensewear	4	19	496.667	172.5	85.65	74.5	F	Black or African American	25.0368	Overweight
A00-04-8540	Sensewear	4.8	19	591.667	153	74.85	45.4	F	Black or African American	19.3943	Normal
A00-04-8540	Sensewear	5.6	19	613.333	153.4	73.3	47.6	F	Black or African American	20.2282	Normal
A00-04-8540	Sensewear	6.4	19	746.667	166.1	80.95	71.4	F	Black or African American	25.8797	Overweight
A00-04-8540	Sensewear	7.2	19	NA	169.9	86.1	70.7	M	Black or African American	24.4925	Overweight
A00-04-8540	Sensewear	8	19	NA	126.3	61.1	29.1	F	Black or African American	18.2426	Overweight
A00-04-8540	Stepwatch	0.8	19	70	177.2	94.7	57.7	M	Black or African American	18.3759	Normal
A00-04-8540	Stepwatch	1.6	19	326.667	173.6	85.2	70.3	M	White	23.3268	Normal
A00-04-8540	Stepwatch	2.4	19	446.667	157.2	71.15	51.5	F	Black or African American	20.8402	Normal
A00-04-8540	Stepwatch	3.2	19	486.667	131.4	61.7	28.5	M	Asian - Chinese	16.5065	Normal
A00-04-8540	Stepwatch	4	19	536.667	117.2	35.2375	25.9	M	Black or African American	18.8558	Overweight
A00-04-8540	Stepwatch	4.8	19	593.333	179.2	84.9	87.3	M	White	27.1856	Overweight
A00-04-8540	Stepwatch	5.6	19	626.667	170.2	79.55	141.5	F	Black or African American	48.8469	Obese
A00-04-8540	Stepwatch	6.4	19	496.667	138.7	67.1	31.5	M	Asian - Chinese	16.3741	Normal
A00-04-8540	Stepwatch	7.2	19	NA	177.3	84.9	80.7	M	White	25.6718	Normal
A00-04-8540	Stepwatch	8	19	NA	154.2	73.9	37.7	F	White	15.8552	Normal
A00-04-8540	SW-200	0.8	19	33	144	68.25	49.7	F	Black or African American	23.968	Obese
A00-04-8540	SW-200	1.6	19	115	164.9	75	49.6	F	White	18.2407	Normal
A00-04-8540	SW-200	2.4	19	349	132.4	61.6	26.8	F	White	15.2883	Normal
A00-04-8540	SW-200	3.2	19	367	135.3	64.7	39.9	F	White	21.796	Obese
A00-04-8540	SW-200	4	19	517	165.7	79.2	62.2	M	White	22.654	Normal
A00-04-8540	SW-200	4.8	19	585	122.6	57.05	27.4	M	White	18.2293	Overweight
A00-04-8540	SW-200	5.6	19	625	138	66.85	28.6	F	Black or African American	15.0179	Normal
A00-04-8540	SW-200	6.4	19	760	185.8	87.45	80	M	White	23.1739	Normal
A00-04-8540	SW-200	7.2	19	NA	127.5	59.85	23.8	M	White	14.6405	Normal
A00-04-8540	SW-200	8	19	NA	118.6	54.85	18.9	F	White	13.4367	Underweight
A00-04-8691	Hand_Count	0.8	9	241	169.7	79.35	67.8	M	White	23.5432	Normal
A00-04-8691	Hand_Count	1.6	9	410	163.1	78.15	46.4	F	White	17.4426	Underweight
A00-04-8691	Hand_Count	2.4	9	484	170.1	80.5	60.5	M	White	20.9096	Normal
A00-04-8691	Hand_Count	3.2	9	539	151.8	72.6	42.8	M	White	18.5738	Normal
A00-04-8691	Hand_Count	4	9	592	135.7	64.3	33	F	White	17.9207	Normal
A00-04-8691	Hand_Count	4.8	9	635	150.2	70.9	75.9	F	White	33.6436	Obese
A00-04-8691	Hand_Count	5.6	9	691	144.2	67.95	33.1	M	White	15.9183	Normal
A00-04-8691	Hand_Count	6.4	9	728	127.8	60.95	24.8	M	Black or African American	15.1841	Normal
A00-04-8691	Hand_Count	7.2	9	NA	164.1	78.35	48.7	F	White	18.0847	Normal
A00-04-8691	Hand_Count	8	9	NA	187	90.6	75.1	M	White	21.4762	Normal
A00-04-8691	Actical	0.8	9	0	156.4	72.75	46.1	F	White	18.8464	Normal
A00-04-8691	Actical	1.6	9	238.333	148.7	70.1	37	F	White	16.7332	Normal
A00-04-8691	Actical	2.4	9	325	166.7	78.5	59.8	M	White	21.5194	Normal
A00-04-8691	Actical	3.2	9	476.667	146.4	69.2	46.6	F	Black or African American	21.7422	Overweight
A00-04-8691	Actical	4	9	590	156.9	73.85	55.7	F	Black or African American	22.6261	Normal
A00-04-8691	Actical	4.8	9	633.333	151.2	69.4	53.7	F	White	23.4893	Normal
A00-04-8691	Actical	5.6	9	681.667	169	81.4	64.3	M	Black or African American	22.5132	Normal
A00-04-8691	Actical	6.4	9	731.667	159.3	70.5	74.3	F	White	29.2791	Obese
A00-04-8691	Actical	7.2	9	NA	152.2	73.9	44.6	M	White	19.2533	Normal
[truncated: 8,531 more rows]

## Sheet: Data dictionary
Variable	Label	Description
ID	Participant ID	Participant ID
Monitor	Monitor classification	Different monitors/instruments to measure step counts: Actical (left waist); ActiGraph_Waist = ActiGraph GT3X + on the right waist; ActiGraph_Wrist = ActiGraph GT3X + on the non-dominant wrist; ActivPAL (right thigh); Hand_Count = Direct observation; NL 1000 (right waist); Sensewear (right arm); StepWatch (right ankle); SW-200 (left waist)
TreadmillSpeed_KMH	Treadmill Speed (km/h)	Treadmill Speed in KM/H
Age_years	Age (years)	Age
Steps	Number of steps	Number of steps averaged over the treadmill bout
Height	Height (cm)	Average of two height measurements, a third measurement was taken if the first two were > 0.3 cm apart
Leg_Length	Leg length (cm)	Standing height minus (sitting height minus stool height)
Weight	Weight (kg)	Average of two weight measurements, a third measurement was taken if the first two were > 0.5 kg apart
Sex	Sex	Sex; M: Male, F: Female
RaceEth	Race/Ethnicity	Race/Ethnicity: White, Black or African American, Asian - Chinese, Other
BMI	BMI (kg/m2)	Body Mass Index
BMI.category	BMI classification	Underweight: BMI < 5th percentile; Normal: 5th ≤ BMI < 85th percentile; Overweight: 85th ≤ BMI < 95th percentile; Obese: BMI ≥ 95th percentile
