# Supplementary material for: A catalog of validity indices for step counting wearable technologies during treadmill walking: the CADENCE-Kids study
Source: Int J Behav Nutr Phys Act. 2021 Jul 16;18:97. doi: 10.1186/s12966-021-01167-y (PMC8283935; doi:10.1186/s12966-021-01167-y)
Supplement: Supplementary file 5 — Additional file 5. Catalog of validity indices for step counting wearable technologies at different speeds, wear locations, and age groups. [file 12966_2021_1167_MOESM5_ESM.xlsx]

## Sheet: Description
A CATALOG OF VALIDITY INDICES FOR STEP COUNTING WEARABLE TECHNOLOGIES BY SPEED, WEAR LOCATION AND AGE: The CADENCE-Kids study
Please, to cite the present catalog use the following reference: Gould ZC, Mora-Gonzalez J, Aguiar EJ, Schuna JM, Barreira TV, Moore CC, Staudenmayer J, Tudor-Locke C. A catalog of validity indices for step counting wearable technologies during treadmill walking: the CADENCE-Kids study.nternational Journal of Behavioral Nutrition and Physical Activity. 2021
The present catalog includes validity indices of accuracy (Mean Absolute Percentage Error [MAPE]), precision (Standard Deviation [SD], Coefficients of Variation [CoV]), and bias (Mean percentage error [MPE]) for 8 wearable technologies by speed (low, normal, fast), location (waist, wrist, arm, thigh, ankle), and age group (children, 6-12 years of age; adolescents, 13-17 years of age; young adults…
Wearable technologies location:
																		*ActiGraph GT3X+ located on the wrist was placed on the non-dominant one

## Sheet: Catalog
INSTRUCTIONS TO USE THE CATALOG:
See instructions below to use this catalog. Any order and combination of the drop-down menus be used.
Use the yellow drop-down menu to filter by Wear Location (i.e., Waist, Wrist, Arm, Thigh, and/or Ankle). Note that you can check on "Select Multiple Items" to display more than one location.
Use the pink drop-down menu to filter by Wearable technology (Actical, ActiGraph GT3X+ [waist], ActiGraph GT3X+ [wrist], ActivPAL, Digiwalker SW-200, NL-1000, SenseWear, StepWatch).
Use the blue drop-down menu to filter by Age Group and/or Speed. When clicking, a pop-up window will show up. At the top, see "Select field:" and click on "Age Group" to filter by Children (6-12 years old), Adolescents (13-17 years old), Young Adults (18-20 years old) and/or All Ages (6-20 years old), and/or on "Speed" to filter by 0.8 km/h (0.5 mph), 1.6 (1.0), 2.4 (1.5), 3.2 (2.0), 4.0 (2.5), 4…
Select Wear Location	(All)
	Select Wearable technology
	Actical						ActiGraph GT3X+ (Waist)						ActiGraph GT3X+ (Wrist)						ActivPAL						Digiwalker SW-200						NL-1000						SenseWear						StepWatch
Select age group and/or speed, km/h (mph)	MAPE	SD of MAPE	CoV of MAPE	MPE	SD of MPE	CoV of MPE	MAPE	SD of MAPE	CoV of MAPE	MPE	SD of MPE	CoV of MPE	MAPE	SD of MAPE	CoV of MAPE	MPE	SD of MPE	CoV of MPE	MAPE	SD of MAPE	CoV of MAPE	MPE	SD of MPE	CoV of MPE	MAPE	SD of MAPE	CoV of MAPE	MPE	SD of MPE	CoV of MPE	MAPE	SD of MAPE	CoV of MAPE	MPE	SD of MPE	CoV of MPE	MAPE	SD of MAPE	CoV of MAPE	MPE	SD of MPE	CoV of MPE	MAPE	SD of MAPE	CoV of MAPE	MPE	SD of MPE	CoV of MPE
Children (6-12 yr)
0.8 (0.5)	0.905972	0.138568	0.15295	-0.905972	0.138568	-0.15295	0.971535	0.056713	0.0583747	-0.971535	0.056713	-0.0583747	0.834825	0.112372	0.134605	-0.834825	0.112372	-0.134605	0.573394	0.262927	0.458545	-0.573394	0.262927	-0.458545	0.817482	0.16016	0.195918	-0.817482	0.16016	-0.195918	0.892532	0.132013	0.147908	-0.892532	0.132013	-0.147908	0.983675	0.020583	0.0209246	-0.983675	0.020583	-0.0209246	0.160297	0.194844	1.21552	-0.159108	0.195835	-1.23083
1.6 (1.0)	0.650923	0.219352	0.336987	-0.650923	0.219352	-0.336987	0.90828	0.0772489	0.0850497	-0.90828	0.0772489	-0.0850497	0.674966	0.155444	0.230299	-0.674966	0.155444	-0.230299	0.10491	0.132563	1.26359	-0.0961644	0.13916	-1.4471	0.582828	0.281267	0.48259	-0.582828	0.281267	-0.48259	0.728628	0.240858	0.330564	-0.725074	0.251552	-0.346933	0.954259	0.073855	0.0773951	-0.954259	0.073855	-0.0773951	0.0493628	0.138245	2.80059	-0.0156488	0.146101	-9.33627
2.4 (1.5)	0.231626	0.149219	0.644224	-0.231626	0.149219	-0.644224	0.683489	0.157004	0.22971	-0.683489	0.157004	-0.22971	0.519813	0.149185	0.286998	-0.519813	0.149185	-0.286998	0.028099	0.0818136	2.91162	-0.0142822	0.0853859	-5.97847	0.309645	0.259868	0.839243	-0.309645	0.259868	-0.839243	0.368976	0.172234	0.46679	-0.368976	0.172234	-0.46679	0.864244	0.209253	0.242123	-0.864244	0.209253	-0.242123	0.036981	0.140386	3.79618	-0.0174287	0.144199	-8.27369
3.2 (2.0)	0.0376024	0.047759	1.27011	-0.0200856	0.0575542	-2.86544	0.368234	0.159948	0.434364	-0.360941	0.1761	-0.487892	0.430471	0.18946	0.440123	-0.430471	0.18946	-0.440123	0.0330025	0.0853056	2.58482	-0.00342698	0.0915255	-26.7073	0.147374	0.213048	1.44563	-0.145178	0.214581	-1.47805	0.105509	0.0835198	0.791592	-0.101031	0.0889926	-0.880847	0.757223	0.333097	0.439892	-0.757223	0.333097	-0.439892	0.0454903	0.153134	3.36629	-0.00852033	0.159651	-18.7376
4.0 (2.5)	0.00935223	0.0088403	0.94526	-0.0021923	0.0127517	-5.81658	0.127414	0.115867	0.909374	-0.126823	0.116528	-0.918823	0.409365	0.202623	0.494968	-0.409365	0.202623	-0.494968	0.0263623	0.0780722	2.9615	-0.0142065	0.0812351	-5.71816	0.0780775	0.174486	2.23478	-0.0684835	0.178555	-2.60727	0.0247188	0.0345709	1.39857	-0.0195255	0.0378143	-1.93666	0.671581	0.413487	0.615693	-0.671277	0.41399	-0.61672	0.0343876	0.144606	4.20519	-0.0218332	0.147079	-6.73647
4.8 (3.0)	0.0174695	0.0386828	2.2143	0.00514649	0.042212	8.2021	0.0654336	0.0830606	1.26939	-0.0508094	0.0929542	-1.82947	0.396309	0.201401	0.508192	-0.396309	0.201401	-0.508192	0.033288	0.0925037	2.77889	-0.0124915	0.0976331	-7.81596	0.0712933	0.172786	2.42359	-0.0493816	0.180454	-3.65428	0.0478803	0.156584	3.27032	-0.0315266	0.160776	-5.09969	0.617615	0.428821	0.694318	-0.605358	0.446366	-0.737359	0.0307542	0.0602292	1.95841	-0.00376097	0.0676902	-17.9981
5.6 (3.5)	0.00913093	0.00796323	0.872116	0.00403407	0.0115129	2.85391	0.0428565	0.0565723	1.32004	-0.0377168	0.0602254	-1.59678	0.437867	0.177272	0.404854	-0.437867	0.177272	-0.404854	0.0356425	0.0950186	2.66588	-0.0244006	0.0986103	-4.0413	0.044523	0.169712	3.81178	-0.0233942	0.174013	-7.43832	0.0293501	0.0958426	3.2655	-0.0160721	0.0990313	-6.1617	0.639596	0.428214	0.669506	-0.637922	0.430779	-0.675285	0.0626428	0.0991261	1.5824	-0.0509053	0.105826	-2.07888
6.4 (4.0)	0.017057	0.0201072	1.17882	0.00386617	0.0263115	6.80558	0.061444	0.0682164	1.11022	-0.0544871	0.0741286	-1.36048	0.483052	0.140505	0.290869	-0.483052	0.140505	-0.290869	0.0900555	0.133601	1.48354	-0.0806461	0.139733	-1.73267	0.0558701	0.199791	3.57599	-0.0340775	0.204846	-6.01117	0.0119964	0.0125995	1.05027	-0.00163088	0.0174969	-10.7285	0.611858	0.406198	0.663877	-0.605051	0.416701	-0.688703	0.151644	0.150614	0.99321	-0.147347	0.155001	-1.05194
7.2 (4.5)	0.0455526	0.0777086	1.70591	-0.00670183	0.0910731	-13.5893	0.109192	0.196418	1.79883	-0.0766158	0.212851	-2.77816	0.485231	0.0391668	0.0807178	-0.485231	0.0391668	-0.0807178	0.117848	0.158085	1.34143	-0.101383	0.170299	-1.67976	0.0165019	0.0135624	0.821867	0.0102217	0.0192462	1.88287	0.0397798	0.0714869	1.79706	-0.0188901	0.0804497	-4.25882	0.826087	0.290312	0.35143	-0.823789	0.297481	-0.361114	0.288816	0.104524	0.361906	-0.288816	0.104524	-0.361906
8.0 (5.0)	NA	NA	NA	NA	NA	NA	NA	NA	NA	NA	NA	NA	NA	NA	NA	NA	NA	NA	NA	NA	NA	NA	NA	NA	NA	NA	NA	NA	NA	NA	NA	NA	NA	NA	NA	NA	NA	NA	NA	NA	NA	NA	NA	NA	NA	NA	NA	NA
Adolescents (13-17 yr)
0.8 (0.5)	0.984317	0.0400577	0.040696	-0.984317	0.0400577	-0.040696	0.996064	0.00874411	0.00877867	-0.996064	0.00874411	-0.00877867	0.940094	0.0712573	0.075798	-0.940094	0.0712573	-0.075798	0.615343	0.287814	0.467729	-0.593348	0.331818	-0.55923	0.882887	0.0676454	0.0766184	-0.882887	0.0676454	-0.0766184	0.937304	0.0305949	0.0326414	-0.937304	0.0305949	-0.0326414	0.989069	0.00717506	0.00725436	-0.989069	0.00717506	-0.00725436	0.149239	0.178651	1.19708	-0.145861	0.18149	-1.24427
1.6 (1.0)	0.647427	0.266074	0.410971	-0.647427	0.266074	-0.410971	0.939358	0.0852261	0.0907281	-0.939358	0.0852261	-0.0907281	0.740422	0.190556	0.257362	-0.740422	0.190556	-0.257362	0.123831	0.181535	1.46599	-0.079807	0.205304	-2.5725	0.660683	0.235114	0.355865	-0.660683	0.235114	-0.355865	0.829268	0.179298	0.216212	-0.829268	0.179298	-0.216212	0.975716	0.0573711	0.058799	-0.975716	0.0573711	-0.058799	0.0169253	0.0172169	1.01723	0.00918542	0.0224433	2.44336
2.4 (1.5)	0.271513	0.153144	0.564038	-0.251454	0.184965	-0.735583	0.704099	0.18583	0.263927	-0.704099	0.18583	-0.263927	0.491304	0.204171	0.415569	-0.491304	0.204171	-0.415569	0.0459777	0.112113	2.43842	-0.0270334	0.118271	-4.37498	0.34659	0.218054	0.62914	-0.329805	0.243293	-0.737689	0.382206	0.239841	0.627518	-0.36002	0.272788	-0.757702	0.895582	0.222756	0.248728	-0.895582	0.222756	-0.248728	0.0145952	0.0218655	1.49813	0.00308223	0.0262076	8.5028
3.2 (2.0)	0.049153	0.095148	1.93575	-0.0361965	0.100932	-2.78846	0.335314	0.206827	0.616815	-0.335314	0.206827	-0.616815	0.360919	0.242631	0.672258	-0.360919	0.242631	-0.672258	0.047611	0.115646	2.42897	-0.028246	0.121986	-4.3187	0.144626	0.118109	0.816657	-0.130743	0.133681	-1.02247	0.161262	0.138953	0.86166	-0.118143	0.177945	-1.50618	0.77172	0.339554	0.439996	-0.77172	0.339554	-0.439996	0.0136546	0.0260907	1.91076	-0.000436765	0.0295256	-67.6006
4.0 (2.5)	0.0228413	0.0718812	3.14698	-0.0116982	0.0745782	-6.37521	0.0908707	0.141864	1.56116	-0.0863156	0.144754	-1.67703	0.361493	0.248427	0.687224	-0.360989	0.249177	-0.690262	0.0500579	0.12058	2.4088	-0.0330477	0.126453	-3.82636	0.0490594	0.0683857	1.39394	-0.0353735	0.0765673	-2.16454	0.0404261	0.0699759	1.73096	-0.0255889	0.0768237	-3.00222	0.727437	0.408138	0.561063	-0.725935	0.410874	-0.565993	0.0150154	0.0278863	1.85718	-0.00058303	0.0317599	-54.4738
4.8 (3.0)	0.0138114	0.0342946	2.48307	-0.00366377	0.0368526	-10.0586	0.0543807	0.126115	2.31911	-0.0483187	0.128623	-2.66197	0.365277	0.243859	0.667599	-0.365014	0.244264	-0.66919	0.0455484	0.115683	2.53978	-0.0315656	0.120371	-3.81335	0.0228147	0.03132	1.3728	-0.00257676	0.0388373	-15.0721	0.0171202	0.0328156	1.91677	-0.0100277	0.0356998	-3.56013	0.659113	0.441156	0.669317	-0.65641	0.445274	-0.678348	0.0102938	0.012208	1.18596	0.00133232	0.0159988	12.0082
5.6 (3.5)	0.00875001	0.00794429	0.907918	0.00409878	0.0111616	2.72316	0.0398382	0.0798314	2.00389	-0.032954	0.0829969	-2.51857	0.410662	0.207252	0.504677	-0.410662	0.207252	-0.504677	0.0539552	0.127511	2.36327	-0.0254769	0.136329	-5.35109	0.0097393	0.0104819	1.07625	0.0046786	0.0135985	2.90654	0.012352	0.0304495	2.46514	-0.00884486	0.0316802	-3.58177	0.620083	0.457887	0.738429	-0.617864	0.460962	-0.746057	0.00899962	0.00785688	0.873024	0.00377384	0.0114188	3.02578
6.4 (4.0)	0.00988856	0.00755937	0.764456	0.00306098	0.0121753	3.97757	0.0562432	0.0905112	1.60928	-0.0484451	0.0950441	-1.96189	0.472593	0.18998	0.401995	-0.472593	0.18998	-0.401995	0.0720134	0.192735	2.67637	-0.0629523	0.195976	-3.11309	0.0178496	0.0296915	1.66342	0.00492191	0.0344222	6.99366	0.0130269	0.0223064	1.71234	-0.00734457	0.0248363	-3.38158	0.606963	0.431105	0.710266	-0.604386	0.43482	-0.71944	0.0292136	0.065631	2.24659	-0.0215664	0.0686114	-3.1814
7.2 (4.5)	0.0118123	0.00718606	0.608355	0.00730484	0.0118911	1.62784	0.016282	0.0171754	1.05488	-0.00588745	0.0231309	-3.92884	0.508461	0.114303	0.224801	-0.508461	0.114303	-0.224801	0.152033	0.311987	2.05211	-0.143213	0.316304	-2.20863	0.0135739	0.0171746	1.26527	0.00248691	0.0219192	8.81386	0.0127238	0.0131022	1.02974	0.00368005	0.018061	4.90783	0.582419	0.427477	0.73397	-0.577618	0.434209	-0.751723	0.191832	0.144116	0.751258	-0.189355	0.147488	-0.778896
8.0 (5.0)	0.00895155	0.00587226	0.656005	0.00895155	0.00587226	0.656005	0.0685656	0.143775	2.0969	-0.0520651	0.151855	-2.91663	0.441163	0.122346	0.277326	-0.441163	0.122346	-0.277326	0.0697195	0.150055	2.15228	-0.0555572	0.156989	-2.82572	0.00972743	0.00463799	0.476795	0.0076493	0.00805261	1.05273	0.00666788	0.00689504	1.03407	0.005421	0.00810122	1.49441	0.512959	0.417198	0.813316	-0.502784	0.431806	-0.858831	0.202831	0.0934098	0.460531	-0.202831	0.0934098	-0.460531
Young Adults (18-20 yr)
0.8 (0.5)	0.985887	0.0435395	0.0441628	-0.985887	0.0435395	-0.0441628	0.994148	0.0210614	0.0211853	-0.994148	0.0210614	-0.0211853	0.920989	0.11476	0.124605	-0.920989	0.11476	-0.124605	0.645133	0.314579	0.48762	-0.645133	0.314579	-0.48762	0.863235	0.115371	0.13365	-0.863235	0.115371	-0.13365	0.923576	0.103353	0.111906	-0.923576	0.103353	-0.111906	0.991895	0.00734879	0.00740884	-0.991895	0.00734879	-0.00740884	0.124655	0.238282	1.91153	-0.119298	0.241126	-2.0212
1.6 (1.0)	0.477192	0.318031	0.666463	-0.475413	0.3208	-0.674783	0.945362	0.0788439	0.0834008	-0.945362	0.0788439	-0.0834008	0.709012	0.224192	0.316203	-0.709012	0.224192	-0.316203	0.0925845	0.114325	1.23482	-0.087004	0.118811	-1.36558	0.712736	0.243906	0.342211	-0.712736	0.243906	-0.342211	0.84825	0.171886	0.202636	-0.84825	0.171886	-0.202636	0.985749	0.0119693	0.0121423	-0.985749	0.0119693	-0.0121423	0.0754941	0.201871	2.674	-0.0110451	0.215805	-19.5386
2.4 (1.5)	0.193241	0.186568	0.965472	-0.166427	0.211827	-1.27279	0.709029	0.228571	0.322371	-0.709029	0.228571	-0.322371	0.453025	0.225723	0.498258	-0.453025	0.225723	-0.498258	0.0150004	0.0245249	1.63495	-0.0012262	0.0288911	-23.5616	0.335094	0.288293	0.860337	-0.325809	0.299192	-0.918306	0.333418	0.249785	0.749165	-0.287231	0.303818	-1.05775	0.857292	0.282054	0.329006	-0.850441	0.302921	-0.356193	0.0585337	0.202779	3.46431	-0.0377976	0.207855	-5.49916
3.2 (2.0)	0.0287687	0.047485	1.65058	-0.0124052	0.0543863	-4.38415	0.317117	0.229	0.722131	-0.317117	0.229	-0.722131	0.32715	0.229218	0.700653	-0.32715	0.229218	-0.700653	0.0158345	0.0256486	1.6198	-0.000108678	0.0303228	-279.014	0.154028	0.139788	0.907544	-0.133157	0.160609	-1.20616	0.129396	0.131234	1.0142	-0.099669	0.155974	-1.56492	0.653609	0.404499	0.61887	-0.639127	0.427965	-0.669609	0.0557611	0.202459	3.63084	-0.0420687	0.205882	-4.89396
4.0 (2.5)	0.0141268	0.0229541	1.62486	0.00393465	0.0268138	6.81479	0.123924	0.230975	1.86385	-0.120247	0.232994	-1.93763	0.337275	0.24684	0.731866	-0.337275	0.24684	-0.731866	0.0123121	0.0189114	1.53599	-0.0019027	0.0226283	-11.8928	0.0643038	0.0822411	1.27895	-0.036772	0.0983228	-2.67385	0.0842286	0.205126	2.43535	-0.0770202	0.208062	-2.70139	0.579954	0.469905	0.810245	-0.577606	0.472912	-0.818744	0.0516532	0.202367	3.91781	-0.0398659	0.20513	-5.1455
4.8 (3.0)	0.0177098	0.0244333	1.37964	0.00201712	0.0303418	15.0422	0.0904915	0.22405	2.47592	-0.0819331	0.227467	-2.77625	0.379449	0.232544	0.612846	-0.379282	0.232829	-0.613869	0.0114709	0.0111884	0.975376	0.000420984	0.0162036	38.4898	0.0158597	0.0240971	1.51939	-0.00721111	0.0280939	-3.89592	0.0594994	0.206397	3.46889	-0.0505485	0.208877	-4.1322	0.560576	0.472574	0.843015	-0.556669	0.477378	-0.857561	0.058081	0.20632	3.55228	-0.0454319	0.209611	-4.61375
5.6 (3.5)	0.0186763	0.0326682	1.74918	-0.00595353	0.0373472	-6.27312	0.0860653	0.224617	2.60984	-0.0813425	0.226449	-2.7839	0.385307	0.22623	0.587142	-0.385307	0.22623	-0.587142	0.0128849	0.023356	1.81266	-0.00733957	0.025744	-3.50757	0.0211697	0.0356779	1.68532	-0.00675446	0.0411551	-6.09303	0.0175823	0.0339856	1.93294	-0.0137896	0.0357689	-2.5939	0.552108	0.475073	0.860471	-0.550556	0.476951	-0.866309	0.0610187	0.206892	3.39064	-0.0514432	0.209595	-4.0743
6.4 (4.0)	0.0176268	0.0221448	1.25631	0.00176361	0.028495	16.1572	0.0807269	0.222235	2.75292	-0.0727897	0.225083	-3.09224	0.394382	0.21686	0.549874	-0.394382	0.21686	-0.549874	0.011914	0.0180265	1.51305	-1.76815e-05	0.0217566	-1230.48	0.0189278	0.0279688	1.47766	0.00161821	0.0339715	20.9932	0.0176022	0.0287196	1.63159	-0.0121719	0.0315253	-2.59001	0.54293	0.467572	0.861202	-0.538886	0.472437	-0.876692	0.104221	0.221809	2.12825	-0.0948422	0.226166	-2.38465
7.2 (4.5)	0.0189679	0.0236225	1.2454	0.00185456	0.0305831	16.4907	0.0743314	0.232646	3.12984	-0.0655995	0.23541	-3.58859	0.461072	0.200456	0.43476	-0.461072	0.200456	-0.43476	0.0115682	0.00757783	0.655056	0.00589643	0.0127399	2.16062	0.00998261	0.0135	1.35236	-0.00215758	0.0168177	-7.79474	0.0102452	0.0128503	1.25428	-0.0045425	0.0159505	-3.5114	0.526874	0.456782	0.866966	-0.517979	0.46743	-0.902411	0.183352	0.243317	1.32705	-0.177566	0.247819	-1.39565
8.0 (5.0)	0.0322335	0.0543101	1.68489	0.026733	0.0575324	2.15211	0.0318056	0.0544048	1.71054	0.0258653	0.0577973	2.23455	0.487201	0.0289932	0.0595098	-0.487201	0.0289932	-0.0595098	0.136031	0.295822	2.17467	-0.0815065	0.317316	-3.89314	0.024998	0.059252	2.37027	0.0242238	0.0596082	2.46073	0.0231605	0.0573892	2.47789	0.0191401	0.0590126	3.08319	0.642493	0.394348	0.613778	-0.59751	0.466355	-0.780498	0.255026	0.0659412	0.258567	-0.255026	0.0659412	-0.258567
All Ages (6-20 yr)
0.8 (0.5)	0.949149	0.105263	0.110902	-0.949149	0.105263	-0.110902	0.984559	0.0412025	0.0418487	-0.984559	0.0412025	-0.0418487	0.888489	0.111497	0.12549	-0.888489	0.111497	-0.12549	0.602451	0.281569	0.467373	-0.594932	0.297259	-0.499652	0.849228	0.128717	0.15157	-0.849228	0.128717	-0.15157	0.914206	0.103255	0.112945	-0.914206	0.103255	-0.112945	0.987205	0.0151452	0.0153415	-0.987205	0.0151452	-0.0153415	0.149205	0.197958	1.32675	-0.146413	0.20005	-1.36634
1.6 (1.0)	0.614091	0.265152	0.431781	-0.613726	0.266003	-0.433424	0.926512	0.0814367	0.087896	-0.926512	0.0814367	-0.087896	0.704328	0.183993	0.261231	-0.704328	0.183993	-0.261231	0.10885	0.147268	1.35294	-0.0886931	0.160325	-1.80764	0.636093	0.261847	0.41165	-0.636093	0.261847	-0.41165	0.787573	0.21359	0.2712	-0.785963	0.21949	-0.279263	0.968054	0.0612547	0.063276	-0.968054	0.0612547	-0.063276	0.0436333	0.131217	3.00728	-0.0062141	0.1382	-22.2398
2.4 (1.5)	0.237489	0.160143	0.674317	-0.224916	0.177512	-0.789235	0.695988	0.182469	0.262172	-0.695988	0.182469	-0.262172	0.495958	0.186955	0.376957	-0.495958	0.186955	-0.376957	0.0315841	0.0865629	2.74071	-0.0159927	0.0907824	-5.6765	0.327806	0.250871	0.765301	-0.320031	0.260802	-0.814929	0.366157	0.213536	0.583181	-0.348801	0.241071	-0.691143	0.873693	0.229119	0.262241	-0.872263	0.234549	-0.268897	0.0336926	0.131781	3.91128	-0.0145454	0.13527	-9.29989
3.2 (2.0)	0.0398149	0.0682089	1.71315	-0.0241573	0.0752532	-3.11513	0.345724	0.192522	0.556867	-0.342562	0.198143	-0.578415	0.383907	0.220228	0.573649	-0.383907	0.220228	-0.573649	0.0345274	0.0897098	2.59822	-0.0115077	0.0954831	-8.29733	0.147814	0.16833	1.13879	-0.137515	0.176917	-1.28653	0.130318	0.117733	0.903427	-0.106799	0.139597	-1.3071	0.740348	0.351266	0.474461	-0.737272	0.357734	-0.485212	0.0364025	0.137862	3.78715	-0.0127842	0.142049	-11.1113
4.0 (2.5)	0.0151765	0.0445124	2.93299	-0.00422577	0.0468591	-11.0889	0.113696	0.155659	1.36908	-0.111026	0.157592	-1.41941	0.376664	0.229312	0.608797	-0.376485	0.229607	-0.609871	0.031698	0.0890629	2.80973	-0.0182021	0.0928	-5.09831	0.0647841	0.12677	1.95681	-0.0498256	0.13342	-2.67774	0.0432717	0.107753	2.49015	-0.0342196	0.110989	-3.24344	0.671393	0.424009	0.631536	-0.670219	0.42588	-0.635434	0.0312863	0.133894	4.27962	-0.0182334	0.136308	-7.4757
4.8 (3.0)	0.0161509	0.0340644	2.10914	0.00115057	0.0377151	32.7795	0.0668304	0.139716	2.0906	-0.0567585	0.144144	-2.53959	0.380943	0.223216	0.585957	-0.380807	0.22345	-0.58678	0.0330607	0.0923758	2.79412	-0.0167886	0.0967073	-5.76028	0.0408545	0.114063	2.79195	-0.0225036	0.119098	-5.29241	0.0389149	0.139869	3.59423	-0.0276713	0.142546	-5.1514	0.620562	0.440533	0.709893	-0.613735	0.450088	-0.733358	0.029125	0.104469	3.58692	-0.0110667	0.107919	-9.75174
5.6 (3.5)	0.0113442	0.0178841	1.57651	0.00158907	0.0211513	13.3105	0.0523742	0.126554	2.41635	-0.0466623	0.128794	-2.76013	0.414338	0.20068	0.484339	-0.414338	0.20068	-0.484339	0.0371031	0.0990604	2.66987	-0.0205979	0.103806	-5.03965	0.0252828	0.104465	4.13187	-0.0084121	0.10718	-12.7412	0.0198599	0.063091	3.17681	-0.01271	0.0649298	-5.10858	0.610406	0.448003	0.733943	-0.608551	0.450546	-0.740359	0.041476	0.12024	2.89902	-0.0298722	0.123671	-4.14001
6.4 (4.0)	0.0142098	0.0169821	1.19509	0.00293117	0.0220031	7.50659	0.0647363	0.13567	2.09574	-0.057148	0.139079	-2.43366	0.453484	0.186865	0.412064	-0.453484	0.186865	-0.412064	0.060294	0.146769	2.43422	-0.0503246	0.150525	-2.99107	0.0294211	0.111145	3.77772	-0.00757155	0.114767	-15.1577	0.0140207	0.0219784	1.56757	-0.00702235	0.0251428	-3.58039	0.590231	0.430261	0.728971	-0.585984	0.436099	-0.744215	0.0867877	0.156801	1.80672	-0.0796415	0.160595	-2.01647
7.2 (4.5)	0.0206086	0.0375393	1.82154	0.00281104	0.0428255	15.2348	0.0535271	0.160998	3.00779	-0.039512	0.165074	-4.17782	0.487983	0.141017	0.28898	-0.487983	0.141017	-0.28898	0.0978778	0.230941	2.35948	-0.0846794	0.236198	-2.78932	0.0129067	0.0152714	1.18322	0.00236893	0.0199319	8.41388	0.0169869	0.0337947	1.98946	-0.00337104	0.0377439	-11.1965	0.60953	0.422938	0.693876	-0.603811	0.431218	-0.714161	0.207251	0.180064	0.868822	-0.204117	0.183676	-0.899853
8.0 (5.0)	0.0235028	0.0437808	1.86279	0.020065	0.0455689	2.27107	0.0455906	0.0948903	2.08136	-0.00335858	0.105874	-31.5233	0.469936	0.0776127	0.165156	-0.469936	0.0776127	-0.165156	0.111164	0.247207	2.2238	-0.0717755	0.262293	-3.65435	0.0192715	0.0466041	2.41829	0.0180084	0.04714	2.61767	0.0169758	0.0453868	2.67362	0.0139954	0.0464588	3.31957	0.593918	0.394359	0.663996	-0.561988	0.441461	-0.785536	0.235453	0.0787305	0.334379	-0.235453	0.0787305	-0.334379

## Sheet: All data
Device	Wear Location	Age group	Speed, km/h (mph)	MAPE (%)	SD_MAPE	CoV_MAPE	MPE (%)	SD_MPE	CoV_MPE
Actical	Waist	Children (6-12 yr)	0.8 (0.5)	0.905972	0.138568	0.15295	-0.905972	0.138568	-0.15295
Actical	Waist	Children (6-12 yr)	1.6 (1.0)	0.650923	0.219352	0.336987	-0.650923	0.219352	-0.336987
Actical	Waist	Children (6-12 yr)	2.4 (1.5)	0.231626	0.149219	0.644224	-0.231626	0.149219	-0.644224
Actical	Waist	Children (6-12 yr)	3.2 (2.0)	0.0376024	0.047759	1.27011	-0.0200856	0.0575542	-2.86544
Actical	Waist	Children (6-12 yr)	4.0 (2.5)	0.00935223	0.0088403	0.94526	-0.0021923	0.0127517	-5.81658
Actical	Waist	Children (6-12 yr)	4.8 (3.0)	0.0174695	0.0386828	2.2143	0.00514649	0.042212	8.2021
Actical	Waist	Children (6-12 yr)	5.6 (3.5)	0.00913093	0.00796323	0.872116	0.00403407	0.0115129	2.85391
Actical	Waist	Children (6-12 yr)	6.4 (4.0)	0.017057	0.0201072	1.17882	0.00386617	0.0263115	6.80558
Actical	Waist	Children (6-12 yr)	7.2 (4.5)	0.0455526	0.0777086	1.70591	-0.00670183	0.0910731	-13.5893
Actical	Waist	Children (6-12 yr)	8.0 (5.0)
Actical	Waist	Adolescents (13-17 yr)	0.8 (0.5)	0.984317	0.0400577	0.040696	-0.984317	0.0400577	-0.040696
Actical	Waist	Adolescents (13-17 yr)	1.6 (1.0)	0.647427	0.266074	0.410971	-0.647427	0.266074	-0.410971
Actical	Waist	Adolescents (13-17 yr)	2.4 (1.5)	0.271513	0.153144	0.564038	-0.251454	0.184965	-0.735583
Actical	Waist	Adolescents (13-17 yr)	3.2 (2.0)	0.049153	0.095148	1.93575	-0.0361965	0.100932	-2.78846
Actical	Waist	Adolescents (13-17 yr)	4.0 (2.5)	0.0228413	0.0718812	3.14698	-0.0116982	0.0745782	-6.37521
Actical	Waist	Adolescents (13-17 yr)	4.8 (3.0)	0.0138114	0.0342946	2.48307	-0.00366377	0.0368526	-10.0586
Actical	Waist	Adolescents (13-17 yr)	5.6 (3.5)	0.00875001	0.00794429	0.907918	0.00409878	0.0111616	2.72316
Actical	Waist	Adolescents (13-17 yr)	6.4 (4.0)	0.00988856	0.00755937	0.764456	0.00306098	0.0121753	3.97757
Actical	Waist	Adolescents (13-17 yr)	7.2 (4.5)	0.0118123	0.00718606	0.608355	0.00730484	0.0118911	1.62784
Actical	Waist	Adolescents (13-17 yr)	8.0 (5.0)	0.00895155	0.00587226	0.656005	0.00895155	0.00587226	0.656005
Actical	Waist	Young Adults (18-20 yr)	0.8 (0.5)	0.985887	0.0435395	0.0441628	-0.985887	0.0435395	-0.0441628
Actical	Waist	Young Adults (18-20 yr)	1.6 (1.0)	0.477192	0.318031	0.666463	-0.475413	0.3208	-0.674783
Actical	Waist	Young Adults (18-20 yr)	2.4 (1.5)	0.193241	0.186568	0.965472	-0.166427	0.211827	-1.27279
Actical	Waist	Young Adults (18-20 yr)	3.2 (2.0)	0.0287687	0.047485	1.65058	-0.0124052	0.0543863	-4.38415
Actical	Waist	Young Adults (18-20 yr)	4.0 (2.5)	0.0141268	0.0229541	1.62486	0.00393465	0.0268138	6.81479
Actical	Waist	Young Adults (18-20 yr)	4.8 (3.0)	0.0177098	0.0244333	1.37964	0.00201712	0.0303418	15.0422
Actical	Waist	Young Adults (18-20 yr)	5.6 (3.5)	0.0186763	0.0326682	1.74918	-0.00595353	0.0373472	-6.27312
Actical	Waist	Young Adults (18-20 yr)	6.4 (4.0)	0.0176268	0.0221448	1.25631	0.00176361	0.028495	16.1572
Actical	Waist	Young Adults (18-20 yr)	7.2 (4.5)	0.0189679	0.0236225	1.2454	0.00185456	0.0305831	16.4907
Actical	Waist	Young Adults (18-20 yr)	8.0 (5.0)	0.0322335	0.0543101	1.68489	0.026733	0.0575324	2.15211
Actical	Waist	All Ages (6-20 yr)	0.8 (0.5)	0.949149	0.105263	0.110902	-0.949149	0.105263	-0.110902
Actical	Waist	All Ages (6-20 yr)	1.6 (1.0)	0.614091	0.265152	0.431781	-0.613726	0.266003	-0.433424
Actical	Waist	All Ages (6-20 yr)	2.4 (1.5)	0.237489	0.160143	0.674317	-0.224916	0.177512	-0.789235
Actical	Waist	All Ages (6-20 yr)	3.2 (2.0)	0.0398149	0.0682089	1.71315	-0.0241573	0.0752532	-3.11513
Actical	Waist	All Ages (6-20 yr)	4.0 (2.5)	0.0151765	0.0445124	2.93299	-0.00422577	0.0468591	-11.0889
Actical	Waist	All Ages (6-20 yr)	4.8 (3.0)	0.0161509	0.0340644	2.10914	0.00115057	0.0377151	32.7795
Actical	Waist	All Ages (6-20 yr)	5.6 (3.5)	0.0113442	0.0178841	1.57651	0.00158907	0.0211513	13.3105
Actical	Waist	All Ages (6-20 yr)	6.4 (4.0)	0.0142098	0.0169821	1.19509	0.00293117	0.0220031	7.50659
Actical	Waist	All Ages (6-20 yr)	7.2 (4.5)	0.0206086	0.0375393	1.82154	0.00281104	0.0428255	15.2348
Actical	Waist	All Ages (6-20 yr)	8.0 (5.0)	0.0235028	0.0437808	1.86279	0.020065	0.0455689	2.27107
ActiGraph GT3X+ (Waist)	Waist	Children (6-12 yr)	0.8 (0.5)	0.971535	0.056713	0.0583747	-0.971535	0.056713	-0.0583747
ActiGraph GT3X+ (Waist)	Waist	Children (6-12 yr)	1.6 (1.0)	0.90828	0.0772489	0.0850497	-0.90828	0.0772489	-0.0850497
ActiGraph GT3X+ (Waist)	Waist	Children (6-12 yr)	2.4 (1.5)	0.683489	0.157004	0.22971	-0.683489	0.157004	-0.22971
ActiGraph GT3X+ (Waist)	Waist	Children (6-12 yr)	3.2 (2.0)	0.368234	0.159948	0.434364	-0.360941	0.1761	-0.487892
ActiGraph GT3X+ (Waist)	Waist	Children (6-12 yr)	4.0 (2.5)	0.127414	0.115867	0.909374	-0.126823	0.116528	-0.918823
ActiGraph GT3X+ (Waist)	Waist	Children (6-12 yr)	4.8 (3.0)	0.0654336	0.0830606	1.26939	-0.0508094	0.0929542	-1.82947
ActiGraph GT3X+ (Waist)	Waist	Children (6-12 yr)	5.6 (3.5)	0.0428565	0.0565723	1.32004	-0.0377168	0.0602254	-1.59678
ActiGraph GT3X+ (Waist)	Waist	Children (6-12 yr)	6.4 (4.0)	0.061444	0.0682164	1.11022	-0.0544871	0.0741286	-1.36048
ActiGraph GT3X+ (Waist)	Waist	Children (6-12 yr)	7.2 (4.5)	0.109192	0.196418	1.79883	-0.0766158	0.212851	-2.77816
ActiGraph GT3X+ (Waist)	Waist	Children (6-12 yr)	8.0 (5.0)
ActiGraph GT3X+ (Waist)	Waist	Adolescents (13-17 yr)	0.8 (0.5)	0.996064	0.00874411	0.00877867	-0.996064	0.00874411	-0.00877867
ActiGraph GT3X+ (Waist)	Waist	Adolescents (13-17 yr)	1.6 (1.0)	0.939358	0.0852261	0.0907281	-0.939358	0.0852261	-0.0907281
ActiGraph GT3X+ (Waist)	Waist	Adolescents (13-17 yr)	2.4 (1.5)	0.704099	0.18583	0.263927	-0.704099	0.18583	-0.263927
ActiGraph GT3X+ (Waist)	Waist	Adolescents (13-17 yr)	3.2 (2.0)	0.335314	0.206827	0.616815	-0.335314	0.206827	-0.616815
ActiGraph GT3X+ (Waist)	Waist	Adolescents (13-17 yr)	4.0 (2.5)	0.0908707	0.141864	1.56116	-0.0863156	0.144754	-1.67703
ActiGraph GT3X+ (Waist)	Waist	Adolescents (13-17 yr)	4.8 (3.0)	0.0543807	0.126115	2.31911	-0.0483187	0.128623	-2.66197
ActiGraph GT3X+ (Waist)	Waist	Adolescents (13-17 yr)	5.6 (3.5)	0.0398382	0.0798314	2.00389	-0.032954	0.0829969	-2.51857
ActiGraph GT3X+ (Waist)	Waist	Adolescents (13-17 yr)	6.4 (4.0)	0.0562432	0.0905112	1.60928	-0.0484451	0.0950441	-1.96189
ActiGraph GT3X+ (Waist)	Waist	Adolescents (13-17 yr)	7.2 (4.5)	0.016282	0.0171754	1.05488	-0.00588745	0.0231309	-3.92884
ActiGraph GT3X+ (Waist)	Waist	Adolescents (13-17 yr)	8.0 (5.0)	0.0685656	0.143775	2.0969	-0.0520651	0.151855	-2.91663
ActiGraph GT3X+ (Waist)	Waist	Young Adults (18-20 yr)	0.8 (0.5)	0.994148	0.0210614	0.0211853	-0.994148	0.0210614	-0.0211853
ActiGraph GT3X+ (Waist)	Waist	Young Adults (18-20 yr)	1.6 (1.0)	0.945362	0.0788439	0.0834008	-0.945362	0.0788439	-0.0834008
ActiGraph GT3X+ (Waist)	Waist	Young Adults (18-20 yr)	2.4 (1.5)	0.709029	0.228571	0.322371	-0.709029	0.228571	-0.322371
ActiGraph GT3X+ (Waist)	Waist	Young Adults (18-20 yr)	3.2 (2.0)	0.317117	0.229	0.722131	-0.317117	0.229	-0.722131
ActiGraph GT3X+ (Waist)	Waist	Young Adults (18-20 yr)	4.0 (2.5)	0.123924	0.230975	1.86385	-0.120247	0.232994	-1.93763
ActiGraph GT3X+ (Waist)	Waist	Young Adults (18-20 yr)	4.8 (3.0)	0.0904915	0.22405	2.47592	-0.0819331	0.227467	-2.77625
ActiGraph GT3X+ (Waist)	Waist	Young Adults (18-20 yr)	5.6 (3.5)	0.0860653	0.224617	2.60984	-0.0813425	0.226449	-2.7839
ActiGraph GT3X+ (Waist)	Waist	Young Adults (18-20 yr)	6.4 (4.0)	0.0807269	0.222235	2.75292	-0.0727897	0.225083	-3.09224
ActiGraph GT3X+ (Waist)	Waist	Young Adults (18-20 yr)	7.2 (4.5)	0.0743314	0.232646	3.12984	-0.0655995	0.23541	-3.58859
ActiGraph GT3X+ (Waist)	Waist	Young Adults (18-20 yr)	8.0 (5.0)	0.0318056	0.0544048	1.71054	0.0258653	0.0577973	2.23455
ActiGraph GT3X+ (Waist)	Waist	All Ages (6-20 yr)	0.8 (0.5)	0.984559	0.0412025	0.0418487	-0.984559	0.0412025	-0.0418487
ActiGraph GT3X+ (Waist)	Waist	All Ages (6-20 yr)	1.6 (1.0)	0.926512	0.0814367	0.087896	-0.926512	0.0814367	-0.087896
ActiGraph GT3X+ (Waist)	Waist	All Ages (6-20 yr)	2.4 (1.5)	0.695988	0.182469	0.262172	-0.695988	0.182469	-0.262172
ActiGraph GT3X+ (Waist)	Waist	All Ages (6-20 yr)	3.2 (2.0)	0.345724	0.192522	0.556867	-0.342562	0.198143	-0.578415
ActiGraph GT3X+ (Waist)	Waist	All Ages (6-20 yr)	4.0 (2.5)	0.113696	0.155659	1.36908	-0.111026	0.157592	-1.41941
ActiGraph GT3X+ (Waist)	Waist	All Ages (6-20 yr)	4.8 (3.0)	0.0668304	0.139716	2.0906	-0.0567585	0.144144	-2.53959
ActiGraph GT3X+ (Waist)	Waist	All Ages (6-20 yr)	5.6 (3.5)	0.0523742	0.126554	2.41635	-0.0466623	0.128794	-2.76013
ActiGraph GT3X+ (Waist)	Waist	All Ages (6-20 yr)	6.4 (4.0)	0.0647363	0.13567	2.09574	-0.057148	0.139079	-2.43366
ActiGraph GT3X+ (Waist)	Waist	All Ages (6-20 yr)	7.2 (4.5)	0.0535271	0.160998	3.00779	-0.039512	0.165074	-4.17782
ActiGraph GT3X+ (Waist)	Waist	All Ages (6-20 yr)	8.0 (5.0)	0.0455906	0.0948903	2.08136	-0.00335858	0.105874	-31.5233
ActiGraph GT3X+ (Wrist)	Wrist	Children (6-12 yr)	0.8 (0.5)	0.834825	0.112372	0.134605	-0.834825	0.112372	-0.134605
ActiGraph GT3X+ (Wrist)	Wrist	Children (6-12 yr)	1.6 (1.0)	0.674966	0.155444	0.230299	-0.674966	0.155444	-0.230299
ActiGraph GT3X+ (Wrist)	Wrist	Children (6-12 yr)	2.4 (1.5)	0.519813	0.149185	0.286998	-0.519813	0.149185	-0.286998
ActiGraph GT3X+ (Wrist)	Wrist	Children (6-12 yr)	3.2 (2.0)	0.430471	0.18946	0.440123	-0.430471	0.18946	-0.440123
ActiGraph GT3X+ (Wrist)	Wrist	Children (6-12 yr)	4.0 (2.5)	0.409365	0.202623	0.494968	-0.409365	0.202623	-0.494968
ActiGraph GT3X+ (Wrist)	Wrist	Children (6-12 yr)	4.8 (3.0)	0.396309	0.201401	0.508192	-0.396309	0.201401	-0.508192
ActiGraph GT3X+ (Wrist)	Wrist	Children (6-12 yr)	5.6 (3.5)	0.437867	0.177272	0.404854	-0.437867	0.177272	-0.404854
ActiGraph GT3X+ (Wrist)	Wrist	Children (6-12 yr)	6.4 (4.0)	0.483052	0.140505	0.290869	-0.483052	0.140505	-0.290869
ActiGraph GT3X+ (Wrist)	Wrist	Children (6-12 yr)	7.2 (4.5)	0.485231	0.0391668	0.0807178	-0.485231	0.0391668	-0.0807178
ActiGraph GT3X+ (Wrist)	Wrist	Children (6-12 yr)	8.0 (5.0)
ActiGraph GT3X+ (Wrist)	Wrist	Adolescents (13-17 yr)	0.8 (0.5)	0.940094	0.0712573	0.075798	-0.940094	0.0712573	-0.075798
ActiGraph GT3X+ (Wrist)	Wrist	Adolescents (13-17 yr)	1.6 (1.0)	0.740422	0.190556	0.257362	-0.740422	0.190556	-0.257362
ActiGraph GT3X+ (Wrist)	Wrist	Adolescents (13-17 yr)	2.4 (1.5)	0.491304	0.204171	0.415569	-0.491304	0.204171	-0.415569
ActiGraph GT3X+ (Wrist)	Wrist	Adolescents (13-17 yr)	3.2 (2.0)	0.360919	0.242631	0.672258	-0.360919	0.242631	-0.672258
ActiGraph GT3X+ (Wrist)	Wrist	Adolescents (13-17 yr)	4.0 (2.5)	0.361493	0.248427	0.687224	-0.360989	0.249177	-0.690262
ActiGraph GT3X+ (Wrist)	Wrist	Adolescents (13-17 yr)	4.8 (3.0)	0.365277	0.243859	0.667599	-0.365014	0.244264	-0.66919
ActiGraph GT3X+ (Wrist)	Wrist	Adolescents (13-17 yr)	5.6 (3.5)	0.410662	0.207252	0.504677	-0.410662	0.207252	-0.504677
ActiGraph GT3X+ (Wrist)	Wrist	Adolescents (13-17 yr)	6.4 (4.0)	0.472593	0.18998	0.401995	-0.472593	0.18998	-0.401995
ActiGraph GT3X+ (Wrist)	Wrist	Adolescents (13-17 yr)	7.2 (4.5)	0.508461	0.114303	0.224801	-0.508461	0.114303	-0.224801
ActiGraph GT3X+ (Wrist)	Wrist	Adolescents (13-17 yr)	8.0 (5.0)	0.441163	0.122346	0.277326	-0.441163	0.122346	-0.277326
ActiGraph GT3X+ (Wrist)	Wrist	Young Adults (18-20 yr)	0.8 (0.5)	0.920989	0.11476	0.124605	-0.920989	0.11476	-0.124605
ActiGraph GT3X+ (Wrist)	Wrist	Young Adults (18-20 yr)	1.6 (1.0)	0.709012	0.224192	0.316203	-0.709012	0.224192	-0.316203
ActiGraph GT3X+ (Wrist)	Wrist	Young Adults (18-20 yr)	2.4 (1.5)	0.453025	0.225723	0.498258	-0.453025	0.225723	-0.498258
ActiGraph GT3X+ (Wrist)	Wrist	Young Adults (18-20 yr)	3.2 (2.0)	0.32715	0.229218	0.700653	-0.32715	0.229218	-0.700653
ActiGraph GT3X+ (Wrist)	Wrist	Young Adults (18-20 yr)	4.0 (2.5)	0.337275	0.24684	0.731866	-0.337275	0.24684	-0.731866
ActiGraph GT3X+ (Wrist)	Wrist	Young Adults (18-20 yr)	4.8 (3.0)	0.379449	0.232544	0.612846	-0.379282	0.232829	-0.613869
ActiGraph GT3X+ (Wrist)	Wrist	Young Adults (18-20 yr)	5.6 (3.5)	0.385307	0.22623	0.587142	-0.385307	0.22623	-0.587142
ActiGraph GT3X+ (Wrist)	Wrist	Young Adults (18-20 yr)	6.4 (4.0)	0.394382	0.21686	0.549874	-0.394382	0.21686	-0.549874
ActiGraph GT3X+ (Wrist)	Wrist	Young Adults (18-20 yr)	7.2 (4.5)	0.461072	0.200456	0.43476	-0.461072	0.200456	-0.43476
ActiGraph GT3X+ (Wrist)	Wrist	Young Adults (18-20 yr)	8.0 (5.0)	0.487201	0.0289932	0.0595098	-0.487201	0.0289932	-0.0595098
ActiGraph GT3X+ (Wrist)	Wrist	All Ages (6-20 yr)	0.8 (0.5)	0.888489	0.111497	0.12549	-0.888489	0.111497	-0.12549
ActiGraph GT3X+ (Wrist)	Wrist	All Ages (6-20 yr)	1.6 (1.0)	0.704328	0.183993	0.261231	-0.704328	0.183993	-0.261231
ActiGraph GT3X+ (Wrist)	Wrist	All Ages (6-20 yr)	2.4 (1.5)	0.495958	0.186955	0.376957	-0.495958	0.186955	-0.376957
ActiGraph GT3X+ (Wrist)	Wrist	All Ages (6-20 yr)	3.2 (2.0)	0.383907	0.220228	0.573649	-0.383907	0.220228	-0.573649
ActiGraph GT3X+ (Wrist)	Wrist	All Ages (6-20 yr)	4.0 (2.5)	0.376664	0.229312	0.608797	-0.376485	0.229607	-0.609871
ActiGraph GT3X+ (Wrist)	Wrist	All Ages (6-20 yr)	4.8 (3.0)	0.380943	0.223216	0.585957	-0.380807	0.22345	-0.58678
ActiGraph GT3X+ (Wrist)	Wrist	All Ages (6-20 yr)	5.6 (3.5)	0.414338	0.20068	0.484339	-0.414338	0.20068	-0.484339
ActiGraph GT3X+ (Wrist)	Wrist	All Ages (6-20 yr)	6.4 (4.0)	0.453484	0.186865	0.412064	-0.453484	0.186865	-0.412064
ActiGraph GT3X+ (Wrist)	Wrist	All Ages (6-20 yr)	7.2 (4.5)	0.487983	0.141017	0.28898	-0.487983	0.141017	-0.28898
ActiGraph GT3X+ (Wrist)	Wrist	All Ages (6-20 yr)	8.0 (5.0)	0.469936	0.0776127	0.165156	-0.469936	0.0776127	-0.165156
ActivPAL	Thigh	Children (6-12 yr)	0.8 (0.5)	0.573394	0.262927	0.458545	-0.573394	0.262927	-0.458545
ActivPAL	Thigh	Children (6-12 yr)	1.6 (1.0)	0.10491	0.132563	1.26359	-0.0961644	0.13916	-1.4471
ActivPAL	Thigh	Children (6-12 yr)	2.4 (1.5)	0.028099	0.0818136	2.91162	-0.0142822	0.0853859	-5.97847
ActivPAL	Thigh	Children (6-12 yr)	3.2 (2.0)	0.0330025	0.0853056	2.58482	-0.00342698	0.0915255	-26.7073
ActivPAL	Thigh	Children (6-12 yr)	4.0 (2.5)	0.0263623	0.0780722	2.9615	-0.0142065	0.0812351	-5.71816
ActivPAL	Thigh	Children (6-12 yr)	4.8 (3.0)	0.033288	0.0925037	2.77889	-0.0124915	0.0976331	-7.81596
ActivPAL	Thigh	Children (6-12 yr)	5.6 (3.5)	0.0356425	0.0950186	2.66588	-0.0244006	0.0986103	-4.0413
ActivPAL	Thigh	Children (6-12 yr)	6.4 (4.0)	0.0900555	0.133601	1.48354	-0.0806461	0.139733	-1.73267
ActivPAL	Thigh	Children (6-12 yr)	7.2 (4.5)	0.117848	0.158085	1.34143	-0.101383	0.170299	-1.67976
ActivPAL	Thigh	Children (6-12 yr)	8.0 (5.0)
ActivPAL	Thigh	Adolescents (13-17 yr)	0.8 (0.5)	0.615343	0.287814	0.467729	-0.593348	0.331818	-0.55923
ActivPAL	Thigh	Adolescents (13-17 yr)	1.6 (1.0)	0.123831	0.181535	1.46599	-0.079807	0.205304	-2.5725
ActivPAL	Thigh	Adolescents (13-17 yr)	2.4 (1.5)	0.0459777	0.112113	2.43842	-0.0270334	0.118271	-4.37498
ActivPAL	Thigh	Adolescents (13-17 yr)	3.2 (2.0)	0.047611	0.115646	2.42897	-0.028246	0.121986	-4.3187
ActivPAL	Thigh	Adolescents (13-17 yr)	4.0 (2.5)	0.0500579	0.12058	2.4088	-0.0330477	0.126453	-3.82636
ActivPAL	Thigh	Adolescents (13-17 yr)	4.8 (3.0)	0.0455484	0.115683	2.53978	-0.0315656	0.120371	-3.81335
ActivPAL	Thigh	Adolescents (13-17 yr)	5.6 (3.5)	0.0539552	0.127511	2.36327	-0.0254769	0.136329	-5.35109
ActivPAL	Thigh	Adolescents (13-17 yr)	6.4 (4.0)	0.0720134	0.192735	2.67637	-0.0629523	0.195976	-3.11309
ActivPAL	Thigh	Adolescents (13-17 yr)	7.2 (4.5)	0.152033	0.311987	2.05211	-0.143213	0.316304	-2.20863
ActivPAL	Thigh	Adolescents (13-17 yr)	8.0 (5.0)	0.0697195	0.150055	2.15228	-0.0555572	0.156989	-2.82572
ActivPAL	Thigh	Young Adults (18-20 yr)	0.8 (0.5)	0.645133	0.314579	0.48762	-0.645133	0.314579	-0.48762
ActivPAL	Thigh	Young Adults (18-20 yr)	1.6 (1.0)	0.0925845	0.114325	1.23482	-0.087004	0.118811	-1.36558
ActivPAL	Thigh	Young Adults (18-20 yr)	2.4 (1.5)	0.0150004	0.0245249	1.63495	-0.0012262	0.0288911	-23.5616
ActivPAL	Thigh	Young Adults (18-20 yr)	3.2 (2.0)	0.0158345	0.0256486	1.6198	-0.000108678	0.0303228	-279.014
ActivPAL	Thigh	Young Adults (18-20 yr)	4.0 (2.5)	0.0123121	0.0189114	1.53599	-0.0019027	0.0226283	-11.8928
ActivPAL	Thigh	Young Adults (18-20 yr)	4.8 (3.0)	0.0114709	0.0111884	0.975376	0.000420984	0.0162036	38.4898
ActivPAL	Thigh	Young Adults (18-20 yr)	5.6 (3.5)	0.0128849	0.023356	1.81266	-0.00733957	0.025744	-3.50757
ActivPAL	Thigh	Young Adults (18-20 yr)	6.4 (4.0)	0.011914	0.0180265	1.51305	-1.76815e-05	0.0217566	-1230.48
ActivPAL	Thigh	Young Adults (18-20 yr)	7.2 (4.5)	0.0115682	0.00757783	0.655056	0.00589643	0.0127399	2.16062
ActivPAL	Thigh	Young Adults (18-20 yr)	8.0 (5.0)	0.136031	0.295822	2.17467	-0.0815065	0.317316	-3.89314
ActivPAL	Thigh	All Ages (6-20 yr)	0.8 (0.5)	0.602451	0.281569	0.467373	-0.594932	0.297259	-0.499652
ActivPAL	Thigh	All Ages (6-20 yr)	1.6 (1.0)	0.10885	0.147268	1.35294	-0.0886931	0.160325	-1.80764
ActivPAL	Thigh	All Ages (6-20 yr)	2.4 (1.5)	0.0315841	0.0865629	2.74071	-0.0159927	0.0907824	-5.6765
ActivPAL	Thigh	All Ages (6-20 yr)	3.2 (2.0)	0.0345274	0.0897098	2.59822	-0.0115077	0.0954831	-8.29733
ActivPAL	Thigh	All Ages (6-20 yr)	4.0 (2.5)	0.031698	0.0890629	2.80973	-0.0182021	0.0928	-5.09831
ActivPAL	Thigh	All Ages (6-20 yr)	4.8 (3.0)	0.0330607	0.0923758	2.79412	-0.0167886	0.0967073	-5.76028
ActivPAL	Thigh	All Ages (6-20 yr)	5.6 (3.5)	0.0371031	0.0990604	2.66987	-0.0205979	0.103806	-5.03965
ActivPAL	Thigh	All Ages (6-20 yr)	6.4 (4.0)	0.060294	0.146769	2.43422	-0.0503246	0.150525	-2.99107
ActivPAL	Thigh	All Ages (6-20 yr)	7.2 (4.5)	0.0978778	0.230941	2.35948	-0.0846794	0.236198	-2.78932
ActivPAL	Thigh	All Ages (6-20 yr)	8.0 (5.0)	0.111164	0.247207	2.2238	-0.0717755	0.262293	-3.65435
Digiwalker SW-200	Waist	Children (6-12 yr)	0.8 (0.5)	0.817482	0.16016	0.195918	-0.817482	0.16016	-0.195918
Digiwalker SW-200	Waist	Children (6-12 yr)	1.6 (1.0)	0.582828	0.281267	0.48259	-0.582828	0.281267	-0.48259
Digiwalker SW-200	Waist	Children (6-12 yr)	2.4 (1.5)	0.309645	0.259868	0.839243	-0.309645	0.259868	-0.839243
Digiwalker SW-200	Waist	Children (6-12 yr)	3.2 (2.0)	0.147374	0.213048	1.44563	-0.145178	0.214581	-1.47805
Digiwalker SW-200	Waist	Children (6-12 yr)	4.0 (2.5)	0.0780775	0.174486	2.23478	-0.0684835	0.178555	-2.60727
Digiwalker SW-200	Waist	Children (6-12 yr)	4.8 (3.0)	0.0712933	0.172786	2.42359	-0.0493816	0.180454	-3.65428
Digiwalker SW-200	Waist	Children (6-12 yr)	5.6 (3.5)	0.044523	0.169712	3.81178	-0.0233942	0.174013	-7.43832
Digiwalker SW-200	Waist	Children (6-12 yr)	6.4 (4.0)	0.0558701	0.199791	3.57599	-0.0340775	0.204846	-6.01117
Digiwalker SW-200	Waist	Children (6-12 yr)	7.2 (4.5)	0.0165019	0.0135624	0.821867	0.0102217	0.0192462	1.88287
Digiwalker SW-200	Waist	Children (6-12 yr)	8.0 (5.0)
Digiwalker SW-200	Waist	Adolescents (13-17 yr)	0.8 (0.5)	0.882887	0.0676454	0.0766184	-0.882887	0.0676454	-0.0766184
Digiwalker SW-200	Waist	Adolescents (13-17 yr)	1.6 (1.0)	0.660683	0.235114	0.355865	-0.660683	0.235114	-0.355865
Digiwalker SW-200	Waist	Adolescents (13-17 yr)	2.4 (1.5)	0.34659	0.218054	0.62914	-0.329805	0.243293	-0.737689
Digiwalker SW-200	Waist	Adolescents (13-17 yr)	3.2 (2.0)	0.144626	0.118109	0.816657	-0.130743	0.133681	-1.02247
Digiwalker SW-200	Waist	Adolescents (13-17 yr)	4.0 (2.5)	0.0490594	0.0683857	1.39394	-0.0353735	0.0765673	-2.16454
Digiwalker SW-200	Waist	Adolescents (13-17 yr)	4.8 (3.0)	0.0228147	0.03132	1.3728	-0.00257676	0.0388373	-15.0721
Digiwalker SW-200	Waist	Adolescents (13-17 yr)	5.6 (3.5)	0.0097393	0.0104819	1.07625	0.0046786	0.0135985	2.90654
Digiwalker SW-200	Waist	Adolescents (13-17 yr)	6.4 (4.0)	0.0178496	0.0296915	1.66342	0.00492191	0.0344222	6.99366
Digiwalker SW-200	Waist	Adolescents (13-17 yr)	7.2 (4.5)	0.0135739	0.0171746	1.26527	0.00248691	0.0219192	8.81386
Digiwalker SW-200	Waist	Adolescents (13-17 yr)	8.0 (5.0)	0.00972743	0.00463799	0.476795	0.0076493	0.00805261	1.05273
Digiwalker SW-200	Waist	Young Adults (18-20 yr)	0.8 (0.5)	0.863235	0.115371	0.13365	-0.863235	0.115371	-0.13365
Digiwalker SW-200	Waist	Young Adults (18-20 yr)	1.6 (1.0)	0.712736	0.243906	0.342211	-0.712736	0.243906	-0.342211
Digiwalker SW-200	Waist	Young Adults (18-20 yr)	2.4 (1.5)	0.335094	0.288293	0.860337	-0.325809	0.299192	-0.918306
Digiwalker SW-200	Waist	Young Adults (18-20 yr)	3.2 (2.0)	0.154028	0.139788	0.907544	-0.133157	0.160609	-1.20616
Digiwalker SW-200	Waist	Young Adults (18-20 yr)	4.0 (2.5)	0.0643038	0.0822411	1.27895	-0.036772	0.0983228	-2.67385
Digiwalker SW-200	Waist	Young Adults (18-20 yr)	4.8 (3.0)	0.0158597	0.0240971	1.51939	-0.00721111	0.0280939	-3.89592
Digiwalker SW-200	Waist	Young Adults (18-20 yr)	5.6 (3.5)	0.0211697	0.0356779	1.68532	-0.00675446	0.0411551	-6.09303
Digiwalker SW-200	Waist	Young Adults (18-20 yr)	6.4 (4.0)	0.0189278	0.0279688	1.47766	0.00161821	0.0339715	20.9932
Digiwalker SW-200	Waist	Young Adults (18-20 yr)	7.2 (4.5)	0.00998261	0.0135	1.35236	-0.00215758	0.0168177	-7.79474
Digiwalker SW-200	Waist	Young Adults (18-20 yr)	8.0 (5.0)	0.024998	0.059252	2.37027	0.0242238	0.0596082	2.46073
Digiwalker SW-200	Waist	All Ages (6-20 yr)	0.8 (0.5)	0.849228	0.128717	0.15157	-0.849228	0.128717	-0.15157
Digiwalker SW-200	Waist	All Ages (6-20 yr)	1.6 (1.0)	0.636093	0.261847	0.41165	-0.636093	0.261847	-0.41165
Digiwalker SW-200	Waist	All Ages (6-20 yr)	2.4 (1.5)	0.327806	0.250871	0.765301	-0.320031	0.260802	-0.814929
Digiwalker SW-200	Waist	All Ages (6-20 yr)	3.2 (2.0)	0.147814	0.16833	1.13879	-0.137515	0.176917	-1.28653
Digiwalker SW-200	Waist	All Ages (6-20 yr)	4.0 (2.5)	0.0647841	0.12677	1.95681	-0.0498256	0.13342	-2.67774
Digiwalker SW-200	Waist	All Ages (6-20 yr)	4.8 (3.0)	0.0408545	0.114063	2.79195	-0.0225036	0.119098	-5.29241
Digiwalker SW-200	Waist	All Ages (6-20 yr)	5.6 (3.5)	0.0252828	0.104465	4.13187	-0.0084121	0.10718	-12.7412
Digiwalker SW-200	Waist	All Ages (6-20 yr)	6.4 (4.0)	0.0294211	0.111145	3.77772	-0.00757155	0.114767	-15.1577
Digiwalker SW-200	Waist	All Ages (6-20 yr)	7.2 (4.5)	0.0129067	0.0152714	1.18322	0.00236893	0.0199319	8.41388
Digiwalker SW-200	Waist	All Ages (6-20 yr)	8.0 (5.0)	0.0192715	0.0466041	2.41829	0.0180084	0.04714	2.61767
NL-1000	Waist	Children (6-12 yr)	0.8 (0.5)	0.892532	0.132013	0.147908	-0.892532	0.132013	-0.147908
NL-1000	Waist	Children (6-12 yr)	1.6 (1.0)	0.728628	0.240858	0.330564	-0.725074	0.251552	-0.346933
NL-1000	Waist	Children (6-12 yr)	2.4 (1.5)	0.368976	0.172234	0.46679	-0.368976	0.172234	-0.46679
NL-1000	Waist	Children (6-12 yr)	3.2 (2.0)	0.105509	0.0835198	0.791592	-0.101031	0.0889926	-0.880847
NL-1000	Waist	Children (6-12 yr)	4.0 (2.5)	0.0247188	0.0345709	1.39857	-0.0195255	0.0378143	-1.93666
NL-1000	Waist	Children (6-12 yr)	4.8 (3.0)	0.0478803	0.156584	3.27032	-0.0315266	0.160776	-5.09969
NL-1000	Waist	Children (6-12 yr)	5.6 (3.5)	0.0293501	0.0958426	3.2655	-0.0160721	0.0990313	-6.1617
NL-1000	Waist	Children (6-12 yr)	6.4 (4.0)	0.0119964	0.0125995	1.05027	-0.00163088	0.0174969	-10.7285
NL-1000	Waist	Children (6-12 yr)	7.2 (4.5)	0.0397798	0.0714869	1.79706	-0.0188901	0.0804497	-4.25882
NL-1000	Waist	Children (6-12 yr)	8.0 (5.0)
NL-1000	Waist	Adolescents (13-17 yr)	0.8 (0.5)	0.937304	0.0305949	0.0326414	-0.937304	0.0305949	-0.0326414
NL-1000	Waist	Adolescents (13-17 yr)	1.6 (1.0)	0.829268	0.179298	0.216212	-0.829268	0.179298	-0.216212
NL-1000	Waist	Adolescents (13-17 yr)	2.4 (1.5)	0.382206	0.239841	0.627518	-0.36002	0.272788	-0.757702
NL-1000	Waist	Adolescents (13-17 yr)	3.2 (2.0)	0.161262	0.138953	0.86166	-0.118143	0.177945	-1.50618
NL-1000	Waist	Adolescents (13-17 yr)	4.0 (2.5)	0.0404261	0.0699759	1.73096	-0.0255889	0.0768237	-3.00222
NL-1000	Waist	Adolescents (13-17 yr)	4.8 (3.0)	0.0171202	0.0328156	1.91677	-0.0100277	0.0356998	-3.56013
NL-1000	Waist	Adolescents (13-17 yr)	5.6 (3.5)	0.012352	0.0304495	2.46514	-0.00884486	0.0316802	-3.58177
NL-1000	Waist	Adolescents (13-17 yr)	6.4 (4.0)	0.0130269	0.0223064	1.71234	-0.00734457	0.0248363	-3.38158
NL-1000	Waist	Adolescents (13-17 yr)	7.2 (4.5)	0.0127238	0.0131022	1.02974	0.00368005	0.018061	4.90783
NL-1000	Waist	Adolescents (13-17 yr)	8.0 (5.0)	0.00666788	0.00689504	1.03407	0.005421	0.00810122	1.49441
NL-1000	Waist	Young Adults (18-20 yr)	0.8 (0.5)	0.923576	0.103353	0.111906	-0.923576	0.103353	-0.111906
NL-1000	Waist	Young Adults (18-20 yr)	1.6 (1.0)	0.84825	0.171886	0.202636	-0.84825	0.171886	-0.202636
NL-1000	Waist	Young Adults (18-20 yr)	2.4 (1.5)	0.333418	0.249785	0.749165	-0.287231	0.303818	-1.05775
NL-1000	Waist	Young Adults (18-20 yr)	3.2 (2.0)	0.129396	0.131234	1.0142	-0.099669	0.155974	-1.56492
NL-1000	Waist	Young Adults (18-20 yr)	4.0 (2.5)	0.0842286	0.205126	2.43535	-0.0770202	0.208062	-2.70139
NL-1000	Waist	Young Adults (18-20 yr)	4.8 (3.0)	0.0594994	0.206397	3.46889	-0.0505485	0.208877	-4.1322
NL-1000	Waist	Young Adults (18-20 yr)	5.6 (3.5)	0.0175823	0.0339856	1.93294	-0.0137896	0.0357689	-2.5939
NL-1000	Waist	Young Adults (18-20 yr)	6.4 (4.0)	0.0176022	0.0287196	1.63159	-0.0121719	0.0315253	-2.59001
NL-1000	Waist	Young Adults (18-20 yr)	7.2 (4.5)	0.0102452	0.0128503	1.25428	-0.0045425	0.0159505	-3.5114
NL-1000	Waist	Young Adults (18-20 yr)	8.0 (5.0)	0.0231605	0.0573892	2.47789	0.0191401	0.0590126	3.08319
NL-1000	Waist	All Ages (6-20 yr)	0.8 (0.5)	0.914206	0.103255	0.112945	-0.914206	0.103255	-0.112945
NL-1000	Waist	All Ages (6-20 yr)	1.6 (1.0)	0.787573	0.21359	0.2712	-0.785963	0.21949	-0.279263
NL-1000	Waist	All Ages (6-20 yr)	2.4 (1.5)	0.366157	0.213536	0.583181	-0.348801	0.241071	-0.691143
NL-1000	Waist	All Ages (6-20 yr)	3.2 (2.0)	0.130318	0.117733	0.903427	-0.106799	0.139597	-1.3071
NL-1000	Waist	All Ages (6-20 yr)	4.0 (2.5)	0.0432717	0.107753	2.49015	-0.0342196	0.110989	-3.24344
NL-1000	Waist	All Ages (6-20 yr)	4.8 (3.0)	0.0389149	0.139869	3.59423	-0.0276713	0.142546	-5.1514
NL-1000	Waist	All Ages (6-20 yr)	5.6 (3.5)	0.0198599	0.063091	3.17681	-0.01271	0.0649298	-5.10858
NL-1000	Waist	All Ages (6-20 yr)	6.4 (4.0)	0.0140207	0.0219784	1.56757	-0.00702235	0.0251428	-3.58039
NL-1000	Waist	All Ages (6-20 yr)	7.2 (4.5)	0.0169869	0.0337947	1.98946	-0.00337104	0.0377439	-11.1965
NL-1000	Waist	All Ages (6-20 yr)	8.0 (5.0)	0.0169758	0.0453868	2.67362	0.0139954	0.0464588	3.31957
SenseWear	Arm	Children (6-12 yr)	0.8 (0.5)	0.983675	0.020583	0.0209246	-0.983675	0.020583	-0.0209246
SenseWear	Arm	Children (6-12 yr)	1.6 (1.0)	0.954259	0.073855	0.0773951	-0.954259	0.073855	-0.0773951
SenseWear	Arm	Children (6-12 yr)	2.4 (1.5)	0.864244	0.209253	0.242123	-0.864244	0.209253	-0.242123
SenseWear	Arm	Children (6-12 yr)	3.2 (2.0)	0.757223	0.333097	0.439892	-0.757223	0.333097	-0.439892
SenseWear	Arm	Children (6-12 yr)	4.0 (2.5)	0.671581	0.413487	0.615693	-0.671277	0.41399	-0.61672
SenseWear	Arm	Children (6-12 yr)	4.8 (3.0)	0.617615	0.428821	0.694318	-0.605358	0.446366	-0.737359
SenseWear	Arm	Children (6-12 yr)	5.6 (3.5)	0.639596	0.428214	0.669506	-0.637922	0.430779	-0.675285
SenseWear	Arm	Children (6-12 yr)	6.4 (4.0)	0.611858	0.406198	0.663877	-0.605051	0.416701	-0.688703
SenseWear	Arm	Children (6-12 yr)	7.2 (4.5)	0.826087	0.290312	0.35143	-0.823789	0.297481	-0.361114
SenseWear	Arm	Children (6-12 yr)	8.0 (5.0)
SenseWear	Arm	Adolescents (13-17 yr)	0.8 (0.5)	0.989069	0.00717506	0.00725436	-0.989069	0.00717506	-0.00725436
SenseWear	Arm	Adolescents (13-17 yr)	1.6 (1.0)	0.975716	0.0573711	0.058799	-0.975716	0.0573711	-0.058799
SenseWear	Arm	Adolescents (13-17 yr)	2.4 (1.5)	0.895582	0.222756	0.248728	-0.895582	0.222756	-0.248728
SenseWear	Arm	Adolescents (13-17 yr)	3.2 (2.0)	0.77172	0.339554	0.439996	-0.77172	0.339554	-0.439996
SenseWear	Arm	Adolescents (13-17 yr)	4.0 (2.5)	0.727437	0.408138	0.561063	-0.725935	0.410874	-0.565993
SenseWear	Arm	Adolescents (13-17 yr)	4.8 (3.0)	0.659113	0.441156	0.669317	-0.65641	0.445274	-0.678348
SenseWear	Arm	Adolescents (13-17 yr)	5.6 (3.5)	0.620083	0.457887	0.738429	-0.617864	0.460962	-0.746057
SenseWear	Arm	Adolescents (13-17 yr)	6.4 (4.0)	0.606963	0.431105	0.710266	-0.604386	0.43482	-0.71944
SenseWear	Arm	Adolescents (13-17 yr)	7.2 (4.5)	0.582419	0.427477	0.73397	-0.577618	0.434209	-0.751723
SenseWear	Arm	Adolescents (13-17 yr)	8.0 (5.0)	0.512959	0.417198	0.813316	-0.502784	0.431806	-0.858831
SenseWear	Arm	Young Adults (18-20 yr)	0.8 (0.5)	0.991895	0.00734879	0.00740884	-0.991895	0.00734879	-0.00740884
SenseWear	Arm	Young Adults (18-20 yr)	1.6 (1.0)	0.985749	0.0119693	0.0121423	-0.985749	0.0119693	-0.0121423
SenseWear	Arm	Young Adults (18-20 yr)	2.4 (1.5)	0.857292	0.282054	0.329006	-0.850441	0.302921	-0.356193
SenseWear	Arm	Young Adults (18-20 yr)	3.2 (2.0)	0.653609	0.404499	0.61887	-0.639127	0.427965	-0.669609
SenseWear	Arm	Young Adults (18-20 yr)	4.0 (2.5)	0.579954	0.469905	0.810245	-0.577606	0.472912	-0.818744
SenseWear	Arm	Young Adults (18-20 yr)	4.8 (3.0)	0.560576	0.472574	0.843015	-0.556669	0.477378	-0.857561
SenseWear	Arm	Young Adults (18-20 yr)	5.6 (3.5)	0.552108	0.475073	0.860471	-0.550556	0.476951	-0.866309
SenseWear	Arm	Young Adults (18-20 yr)	6.4 (4.0)	0.54293	0.467572	0.861202	-0.538886	0.472437	-0.876692
SenseWear	Arm	Young Adults (18-20 yr)	7.2 (4.5)	0.526874	0.456782	0.866966	-0.517979	0.46743	-0.902411
SenseWear	Arm	Young Adults (18-20 yr)	8.0 (5.0)	0.642493	0.394348	0.613778	-0.59751	0.466355	-0.780498
SenseWear	Arm	All Ages (6-20 yr)	0.8 (0.5)	0.987205	0.0151452	0.0153415	-0.987205	0.0151452	-0.0153415
SenseWear	Arm	All Ages (6-20 yr)	1.6 (1.0)	0.968054	0.0612547	0.063276	-0.968054	0.0612547	-0.063276
SenseWear	Arm	All Ages (6-20 yr)	2.4 (1.5)	0.873693	0.229119	0.262241	-0.872263	0.234549	-0.268897
SenseWear	Arm	All Ages (6-20 yr)	3.2 (2.0)	0.740348	0.351266	0.474461	-0.737272	0.357734	-0.485212
SenseWear	Arm	All Ages (6-20 yr)	4.0 (2.5)	0.671393	0.424009	0.631536	-0.670219	0.42588	-0.635434
SenseWear	Arm	All Ages (6-20 yr)	4.8 (3.0)	0.620562	0.440533	0.709893	-0.613735	0.450088	-0.733358
SenseWear	Arm	All Ages (6-20 yr)	5.6 (3.5)	0.610406	0.448003	0.733943	-0.608551	0.450546	-0.740359
SenseWear	Arm	All Ages (6-20 yr)	6.4 (4.0)	0.590231	0.430261	0.728971	-0.585984	0.436099	-0.744215
SenseWear	Arm	All Ages (6-20 yr)	7.2 (4.5)	0.60953	0.422938	0.693876	-0.603811	0.431218	-0.714161
SenseWear	Arm	All Ages (6-20 yr)	8.0 (5.0)	0.593918	0.394359	0.663996	-0.561988	0.441461	-0.785536
StepWatch	Ankle	Children (6-12 yr)	0.8 (0.5)	0.160297	0.194844	1.21552	-0.159108	0.195835	-1.23083
StepWatch	Ankle	Children (6-12 yr)	1.6 (1.0)	0.0493628	0.138245	2.80059	-0.0156488	0.146101	-9.33627
StepWatch	Ankle	Children (6-12 yr)	2.4 (1.5)	0.036981	0.140386	3.79618	-0.0174287	0.144199	-8.27369
StepWatch	Ankle	Children (6-12 yr)	3.2 (2.0)	0.0454903	0.153134	3.36629	-0.00852033	0.159651	-18.7376
StepWatch	Ankle	Children (6-12 yr)	4.0 (2.5)	0.0343876	0.144606	4.20519	-0.0218332	0.147079	-6.73647
StepWatch	Ankle	Children (6-12 yr)	4.8 (3.0)	0.0307542	0.0602292	1.95841	-0.00376097	0.0676902	-17.9981
StepWatch	Ankle	Children (6-12 yr)	5.6 (3.5)	0.0626428	0.0991261	1.5824	-0.0509053	0.105826	-2.07888
StepWatch	Ankle	Children (6-12 yr)	6.4 (4.0)	0.151644	0.150614	0.99321	-0.147347	0.155001	-1.05194
StepWatch	Ankle	Children (6-12 yr)	7.2 (4.5)	0.288816	0.104524	0.361906	-0.288816	0.104524	-0.361906
StepWatch	Ankle	Children (6-12 yr)	8.0 (5.0)
StepWatch	Ankle	Adolescents (13-17 yr)	0.8 (0.5)	0.149239	0.178651	1.19708	-0.145861	0.18149	-1.24427
StepWatch	Ankle	Adolescents (13-17 yr)	1.6 (1.0)	0.0169253	0.0172169	1.01723	0.00918542	0.0224433	2.44336
StepWatch	Ankle	Adolescents (13-17 yr)	2.4 (1.5)	0.0145952	0.0218655	1.49813	0.00308223	0.0262076	8.5028
StepWatch	Ankle	Adolescents (13-17 yr)	3.2 (2.0)	0.0136546	0.0260907	1.91076	-0.000436765	0.0295256	-67.6006
StepWatch	Ankle	Adolescents (13-17 yr)	4.0 (2.5)	0.0150154	0.0278863	1.85718	-0.00058303	0.0317599	-54.4738
StepWatch	Ankle	Adolescents (13-17 yr)	4.8 (3.0)	0.0102938	0.012208	1.18596	0.00133232	0.0159988	12.0082
StepWatch	Ankle	Adolescents (13-17 yr)	5.6 (3.5)	0.00899962	0.00785688	0.873024	0.00377384	0.0114188	3.02578
StepWatch	Ankle	Adolescents (13-17 yr)	6.4 (4.0)	0.0292136	0.065631	2.24659	-0.0215664	0.0686114	-3.1814
StepWatch	Ankle	Adolescents (13-17 yr)	7.2 (4.5)	0.191832	0.144116	0.751258	-0.189355	0.147488	-0.778896
StepWatch	Ankle	Adolescents (13-17 yr)	8.0 (5.0)	0.202831	0.0934098	0.460531	-0.202831	0.0934098	-0.460531
StepWatch	Ankle	Young Adults (18-20 yr)	0.8 (0.5)	0.124655	0.238282	1.91153	-0.119298	0.241126	-2.0212
StepWatch	Ankle	Young Adults (18-20 yr)	1.6 (1.0)	0.0754941	0.201871	2.674	-0.0110451	0.215805	-19.5386
StepWatch	Ankle	Young Adults (18-20 yr)	2.4 (1.5)	0.0585337	0.202779	3.46431	-0.0377976	0.207855	-5.49916
StepWatch	Ankle	Young Adults (18-20 yr)	3.2 (2.0)	0.0557611	0.202459	3.63084	-0.0420687	0.205882	-4.89396
StepWatch	Ankle	Young Adults (18-20 yr)	4.0 (2.5)	0.0516532	0.202367	3.91781	-0.0398659	0.20513	-5.1455
StepWatch	Ankle	Young Adults (18-20 yr)	4.8 (3.0)	0.058081	0.20632	3.55228	-0.0454319	0.209611	-4.61375
StepWatch	Ankle	Young Adults (18-20 yr)	5.6 (3.5)	0.0610187	0.206892	3.39064	-0.0514432	0.209595	-4.0743
StepWatch	Ankle	Young Adults (18-20 yr)	6.4 (4.0)	0.104221	0.221809	2.12825	-0.0948422	0.226166	-2.38465
StepWatch	Ankle	Young Adults (18-20 yr)	7.2 (4.5)	0.183352	0.243317	1.32705	-0.177566	0.247819	-1.39565
StepWatch	Ankle	Young Adults (18-20 yr)	8.0 (5.0)	0.255026	0.0659412	0.258567	-0.255026	0.0659412	-0.258567
StepWatch	Ankle	All Ages (6-20 yr)	0.8 (0.5)	0.149205	0.197958	1.32675	-0.146413	0.20005	-1.36634
StepWatch	Ankle	All Ages (6-20 yr)	1.6 (1.0)	0.0436333	0.131217	3.00728	-0.0062141	0.1382	-22.2398
StepWatch	Ankle	All Ages (6-20 yr)	2.4 (1.5)	0.0336926	0.131781	3.91128	-0.0145454	0.13527	-9.29989
StepWatch	Ankle	All Ages (6-20 yr)	3.2 (2.0)	0.0364025	0.137862	3.78715	-0.0127842	0.142049	-11.1113
StepWatch	Ankle	All Ages (6-20 yr)	4.0 (2.5)	0.0312863	0.133894	4.27962	-0.0182334	0.136308	-7.4757
StepWatch	Ankle	All Ages (6-20 yr)	4.8 (3.0)	0.029125	0.104469	3.58692	-0.0110667	0.107919	-9.75174
StepWatch	Ankle	All Ages (6-20 yr)	5.6 (3.5)	0.041476	0.12024	2.89902	-0.0298722	0.123671	-4.14001
StepWatch	Ankle	All Ages (6-20 yr)	6.4 (4.0)	0.0867877	0.156801	1.80672	-0.0796415	0.160595	-2.01647
StepWatch	Ankle	All Ages (6-20 yr)	7.2 (4.5)	0.207251	0.180064	0.868822	-0.204117	0.183676	-0.899853
StepWatch	Ankle	All Ages (6-20 yr)	8.0 (5.0)	0.235453	0.0787305	0.334379	-0.235453	0.0787305	-0.334379

## Sheet: Actical
Device	Location	Age group	Speed, km/h (mph)	MAPE (%)	SD_MAPE	CoV_MAPE	MPE (%)	SD_MPE	CoV_MPE
Actical	Waist	Children (6-12 yr)	0.8 (0.5)	0.905972	0.138568	0.15295	-0.905972	0.138568	-0.15295
Actical	Waist	Children (6-12 yr)	1.6 (1.0)	0.650923	0.219352	0.336987	-0.650923	0.219352	-0.336987
Actical	Waist	Children (6-12 yr)	2.4 (1.5)	0.231626	0.149219	0.644224	-0.231626	0.149219	-0.644224
Actical	Waist	Children (6-12 yr)	3.2 (2.0)	0.0376024	0.047759	1.27011	-0.0200856	0.0575542	-2.86544
Actical	Waist	Children (6-12 yr)	4.0 (2.5)	0.00935223	0.0088403	0.94526	-0.0021923	0.0127517	-5.81658
Actical	Waist	Children (6-12 yr)	4.8 (3.0)	0.0174695	0.0386828	2.2143	0.00514649	0.042212	8.2021
Actical	Waist	Children (6-12 yr)	5.6 (3.5)	0.00913093	0.00796323	0.872116	0.00403407	0.0115129	2.85391
Actical	Waist	Children (6-12 yr)	6.4 (4.0)	0.017057	0.0201072	1.17882	0.00386617	0.0263115	6.80558
Actical	Waist	Children (6-12 yr)	7.2 (4.5)	0.0455526	0.0777086	1.70591	-0.00670183	0.0910731	-13.5893
Actical	Waist	Children (6-12 yr)	8.0 (5.0)
Actical	Waist	Adolescents (13-17 yr)	0.8 (0.5)	0.984317	0.0400577	0.040696	-0.984317	0.0400577	-0.040696
Actical	Waist	Adolescents (13-17 yr)	1.6 (1.0)	0.647427	0.266074	0.410971	-0.647427	0.266074	-0.410971
Actical	Waist	Adolescents (13-17 yr)	2.4 (1.5)	0.271513	0.153144	0.564038	-0.251454	0.184965	-0.735583
Actical	Waist	Adolescents (13-17 yr)	3.2 (2.0)	0.049153	0.095148	1.93575	-0.0361965	0.100932	-2.78846
Actical	Waist	Adolescents (13-17 yr)	4.0 (2.5)	0.0228413	0.0718812	3.14698	-0.0116982	0.0745782	-6.37521
Actical	Waist	Adolescents (13-17 yr)	4.8 (3.0)	0.0138114	0.0342946	2.48307	-0.00366377	0.0368526	-10.0586
Actical	Waist	Adolescents (13-17 yr)	5.6 (3.5)	0.00875001	0.00794429	0.907918	0.00409878	0.0111616	2.72316
Actical	Waist	Adolescents (13-17 yr)	6.4 (4.0)	0.00988856	0.00755937	0.764456	0.00306098	0.0121753	3.97757
Actical	Waist	Adolescents (13-17 yr)	7.2 (4.5)	0.0118123	0.00718606	0.608355	0.00730484	0.0118911	1.62784
Actical	Waist	Adolescents (13-17 yr)	8.0 (5.0)	0.00895155	0.00587226	0.656005	0.00895155	0.00587226	0.656005
Actical	Waist	Young Adults (18-20 yr)	0.8 (0.5)	0.985887	0.0435395	0.0441628	-0.985887	0.0435395	-0.0441628
Actical	Waist	Young Adults (18-20 yr)	1.6 (1.0)	0.477192	0.318031	0.666463	-0.475413	0.3208	-0.674783
Actical	Waist	Young Adults (18-20 yr)	2.4 (1.5)	0.193241	0.186568	0.965472	-0.166427	0.211827	-1.27279
Actical	Waist	Young Adults (18-20 yr)	3.2 (2.0)	0.0287687	0.047485	1.65058	-0.0124052	0.0543863	-4.38415
Actical	Waist	Young Adults (18-20 yr)	4.0 (2.5)	0.0141268	0.0229541	1.62486	0.00393465	0.0268138	6.81479
Actical	Waist	Young Adults (18-20 yr)	4.8 (3.0)	0.0177098	0.0244333	1.37964	0.00201712	0.0303418	15.0422
Actical	Waist	Young Adults (18-20 yr)	5.6 (3.5)	0.0186763	0.0326682	1.74918	-0.00595353	0.0373472	-6.27312
Actical	Waist	Young Adults (18-20 yr)	6.4 (4.0)	0.0176268	0.0221448	1.25631	0.00176361	0.028495	16.1572
Actical	Waist	Young Adults (18-20 yr)	7.2 (4.5)	0.0189679	0.0236225	1.2454	0.00185456	0.0305831	16.4907
Actical	Waist	Young Adults (18-20 yr)	8.0 (5.0)	0.0322335	0.0543101	1.68489	0.026733	0.0575324	2.15211
Actical	Waist	All Ages (6-20 yr)	0.8 (0.5)	0.949149	0.105263	0.110902	-0.949149	0.105263	-0.110902
Actical	Waist	All Ages (6-20 yr)	1.6 (1.0)	0.614091	0.265152	0.431781	-0.613726	0.266003	-0.433424
Actical	Waist	All Ages (6-20 yr)	2.4 (1.5)	0.237489	0.160143	0.674317	-0.224916	0.177512	-0.789235
Actical	Waist	All Ages (6-20 yr)	3.2 (2.0)	0.0398149	0.0682089	1.71315	-0.0241573	0.0752532	-3.11513
Actical	Waist	All Ages (6-20 yr)	4.0 (2.5)	0.0151765	0.0445124	2.93299	-0.00422577	0.0468591	-11.0889
Actical	Waist	All Ages (6-20 yr)	4.8 (3.0)	0.0161509	0.0340644	2.10914	0.00115057	0.0377151	32.7795
Actical	Waist	All Ages (6-20 yr)	5.6 (3.5)	0.0113442	0.0178841	1.57651	0.00158907	0.0211513	13.3105
Actical	Waist	All Ages (6-20 yr)	6.4 (4.0)	0.0142098	0.0169821	1.19509	0.00293117	0.0220031	7.50659
Actical	Waist	All Ages (6-20 yr)	7.2 (4.5)	0.0206086	0.0375393	1.82154	0.00281104	0.0428255	15.2348
Actical	Waist	All Ages (6-20 yr)	8.0 (5.0)	0.0235028	0.0437808	1.86279	0.020065	0.0455689	2.27107

## Sheet: ActiGraph_Waist
Device	Location	Age group	Speed, km/h (mph)	MAPE (%)	SD_MAPE	CoV_MAPE	MPE (%)	SD_MPE	CoV_MPE
ActiGraph GT3X+	Waist	Children (6-12 yr)	0.8 (0.5)	0.971535	0.056713	0.0583747	-0.971535	0.056713	-0.0583747
ActiGraph GT3X+	Waist	Children (6-12 yr)	1.6 (1.0)	0.90828	0.0772489	0.0850497	-0.90828	0.0772489	-0.0850497
ActiGraph GT3X+	Waist	Children (6-12 yr)	2.4 (1.5)	0.683489	0.157004	0.22971	-0.683489	0.157004	-0.22971
ActiGraph GT3X+	Waist	Children (6-12 yr)	3.2 (2.0)	0.368234	0.159948	0.434364	-0.360941	0.1761	-0.487892
ActiGraph GT3X+	Waist	Children (6-12 yr)	4.0 (2.5)	0.127414	0.115867	0.909374	-0.126823	0.116528	-0.918823
ActiGraph GT3X+	Waist	Children (6-12 yr)	4.8 (3.0)	0.0654336	0.0830606	1.26939	-0.0508094	0.0929542	-1.82947
ActiGraph GT3X+	Waist	Children (6-12 yr)	5.6 (3.5)	0.0428565	0.0565723	1.32004	-0.0377168	0.0602254	-1.59678
ActiGraph GT3X+	Waist	Children (6-12 yr)	6.4 (4.0)	0.061444	0.0682164	1.11022	-0.0544871	0.0741286	-1.36048
ActiGraph GT3X+	Waist	Children (6-12 yr)	7.2 (4.5)	0.109192	0.196418	1.79883	-0.0766158	0.212851	-2.77816
ActiGraph GT3X+	Waist	Children (6-12 yr)	8.0 (5.0)
ActiGraph GT3X+	Waist	Adolescents (13-17 yr)	0.8 (0.5)	0.996064	0.00874411	0.00877867	-0.996064	0.00874411	-0.00877867
ActiGraph GT3X+	Waist	Adolescents (13-17 yr)	1.6 (1.0)	0.939358	0.0852261	0.0907281	-0.939358	0.0852261	-0.0907281
ActiGraph GT3X+	Waist	Adolescents (13-17 yr)	2.4 (1.5)	0.704099	0.18583	0.263927	-0.704099	0.18583	-0.263927
ActiGraph GT3X+	Waist	Adolescents (13-17 yr)	3.2 (2.0)	0.335314	0.206827	0.616815	-0.335314	0.206827	-0.616815
ActiGraph GT3X+	Waist	Adolescents (13-17 yr)	4.0 (2.5)	0.0908707	0.141864	1.56116	-0.0863156	0.144754	-1.67703
ActiGraph GT3X+	Waist	Adolescents (13-17 yr)	4.8 (3.0)	0.0543807	0.126115	2.31911	-0.0483187	0.128623	-2.66197
ActiGraph GT3X+	Waist	Adolescents (13-17 yr)	5.6 (3.5)	0.0398382	0.0798314	2.00389	-0.032954	0.0829969	-2.51857
ActiGraph GT3X+	Waist	Adolescents (13-17 yr)	6.4 (4.0)	0.0562432	0.0905112	1.60928	-0.0484451	0.0950441	-1.96189
ActiGraph GT3X+	Waist	Adolescents (13-17 yr)	7.2 (4.5)	0.016282	0.0171754	1.05488	-0.00588745	0.0231309	-3.92884
ActiGraph GT3X+	Waist	Adolescents (13-17 yr)	8.0 (5.0)	0.0685656	0.143775	2.0969	-0.0520651	0.151855	-2.91663
ActiGraph GT3X+	Waist	Young Adults (18-20 yr)	0.8 (0.5)	0.994148	0.0210614	0.0211853	-0.994148	0.0210614	-0.0211853
ActiGraph GT3X+	Waist	Young Adults (18-20 yr)	1.6 (1.0)	0.945362	0.0788439	0.0834008	-0.945362	0.0788439	-0.0834008
ActiGraph GT3X+	Waist	Young Adults (18-20 yr)	2.4 (1.5)	0.709029	0.228571	0.322371	-0.709029	0.228571	-0.322371
ActiGraph GT3X+	Waist	Young Adults (18-20 yr)	3.2 (2.0)	0.317117	0.229	0.722131	-0.317117	0.229	-0.722131
ActiGraph GT3X+	Waist	Young Adults (18-20 yr)	4.0 (2.5)	0.123924	0.230975	1.86385	-0.120247	0.232994	-1.93763
ActiGraph GT3X+	Waist	Young Adults (18-20 yr)	4.8 (3.0)	0.0904915	0.22405	2.47592	-0.0819331	0.227467	-2.77625
ActiGraph GT3X+	Waist	Young Adults (18-20 yr)	5.6 (3.5)	0.0860653	0.224617	2.60984	-0.0813425	0.226449	-2.7839
ActiGraph GT3X+	Waist	Young Adults (18-20 yr)	6.4 (4.0)	0.0807269	0.222235	2.75292	-0.0727897	0.225083	-3.09224
ActiGraph GT3X+	Waist	Young Adults (18-20 yr)	7.2 (4.5)	0.0743314	0.232646	3.12984	-0.0655995	0.23541	-3.58859
ActiGraph GT3X+	Waist	Young Adults (18-20 yr)	8.0 (5.0)	0.0318056	0.0544048	1.71054	0.0258653	0.0577973	2.23455
ActiGraph GT3X+	Waist	All Ages (6-20 yr)	0.8 (0.5)	0.984559	0.0412025	0.0418487	-0.984559	0.0412025	-0.0418487
ActiGraph GT3X+	Waist	All Ages (6-20 yr)	1.6 (1.0)	0.926512	0.0814367	0.087896	-0.926512	0.0814367	-0.087896
ActiGraph GT3X+	Waist	All Ages (6-20 yr)	2.4 (1.5)	0.695988	0.182469	0.262172	-0.695988	0.182469	-0.262172
ActiGraph GT3X+	Waist	All Ages (6-20 yr)	3.2 (2.0)	0.345724	0.192522	0.556867	-0.342562	0.198143	-0.578415
ActiGraph GT3X+	Waist	All Ages (6-20 yr)	4.0 (2.5)	0.113696	0.155659	1.36908	-0.111026	0.157592	-1.41941
ActiGraph GT3X+	Waist	All Ages (6-20 yr)	4.8 (3.0)	0.0668304	0.139716	2.0906	-0.0567585	0.144144	-2.53959
ActiGraph GT3X+	Waist	All Ages (6-20 yr)	5.6 (3.5)	0.0523742	0.126554	2.41635	-0.0466623	0.128794	-2.76013
ActiGraph GT3X+	Waist	All Ages (6-20 yr)	6.4 (4.0)	0.0647363	0.13567	2.09574	-0.057148	0.139079	-2.43366
ActiGraph GT3X+	Waist	All Ages (6-20 yr)	7.2 (4.5)	0.0535271	0.160998	3.00779	-0.039512	0.165074	-4.17782
ActiGraph GT3X+	Waist	All Ages (6-20 yr)	8.0 (5.0)	0.0455906	0.0948903	2.08136	-0.00335858	0.105874	-31.5233

## Sheet: ActiGraph_Wrist
Device	Location	Age group	Speed, km/h (mph)	MAPE (%)	SD_MAPE	CoV_MAPE	MPE (%)	SD_MPE	CoV_MPE
ActiGraph GT3X+	Wrist	Children (6-12 yr)	0.8 (0.5)	0.834825	0.112372	0.134605	-0.834825	0.112372	-0.134605
ActiGraph GT3X+	Wrist	Children (6-12 yr)	1.6 (1.0)	0.674966	0.155444	0.230299	-0.674966	0.155444	-0.230299
ActiGraph GT3X+	Wrist	Children (6-12 yr)	2.4 (1.5)	0.519813	0.149185	0.286998	-0.519813	0.149185	-0.286998
ActiGraph GT3X+	Wrist	Children (6-12 yr)	3.2 (2.0)	0.430471	0.18946	0.440123	-0.430471	0.18946	-0.440123
ActiGraph GT3X+	Wrist	Children (6-12 yr)	4.0 (2.5)	0.409365	0.202623	0.494968	-0.409365	0.202623	-0.494968
ActiGraph GT3X+	Wrist	Children (6-12 yr)	4.8 (3.0)	0.396309	0.201401	0.508192	-0.396309	0.201401	-0.508192
ActiGraph GT3X+	Wrist	Children (6-12 yr)	5.6 (3.5)	0.437867	0.177272	0.404854	-0.437867	0.177272	-0.404854
ActiGraph GT3X+	Wrist	Children (6-12 yr)	6.4 (4.0)	0.483052	0.140505	0.290869	-0.483052	0.140505	-0.290869
ActiGraph GT3X+	Wrist	Children (6-12 yr)	7.2 (4.5)	0.485231	0.0391668	0.0807178	-0.485231	0.0391668	-0.0807178
ActiGraph GT3X+	Wrist	Children (6-12 yr)	8.0 (5.0)
ActiGraph GT3X+	Wrist	Adolescents (13-17 yr)	0.8 (0.5)	0.940094	0.0712573	0.075798	-0.940094	0.0712573	-0.075798
ActiGraph GT3X+	Wrist	Adolescents (13-17 yr)	1.6 (1.0)	0.740422	0.190556	0.257362	-0.740422	0.190556	-0.257362
ActiGraph GT3X+	Wrist	Adolescents (13-17 yr)	2.4 (1.5)	0.491304	0.204171	0.415569	-0.491304	0.204171	-0.415569
ActiGraph GT3X+	Wrist	Adolescents (13-17 yr)	3.2 (2.0)	0.360919	0.242631	0.672258	-0.360919	0.242631	-0.672258
ActiGraph GT3X+	Wrist	Adolescents (13-17 yr)	4.0 (2.5)	0.361493	0.248427	0.687224	-0.360989	0.249177	-0.690262
ActiGraph GT3X+	Wrist	Adolescents (13-17 yr)	4.8 (3.0)	0.365277	0.243859	0.667599	-0.365014	0.244264	-0.66919
ActiGraph GT3X+	Wrist	Adolescents (13-17 yr)	5.6 (3.5)	0.410662	0.207252	0.504677	-0.410662	0.207252	-0.504677
ActiGraph GT3X+	Wrist	Adolescents (13-17 yr)	6.4 (4.0)	0.472593	0.18998	0.401995	-0.472593	0.18998	-0.401995
ActiGraph GT3X+	Wrist	Adolescents (13-17 yr)	7.2 (4.5)	0.508461	0.114303	0.224801	-0.508461	0.114303	-0.224801
ActiGraph GT3X+	Wrist	Adolescents (13-17 yr)	8.0 (5.0)	0.441163	0.122346	0.277326	-0.441163	0.122346	-0.277326
ActiGraph GT3X+	Wrist	Young Adults (18-20 yr)	0.8 (0.5)	0.920989	0.11476	0.124605	-0.920989	0.11476	-0.124605
ActiGraph GT3X+	Wrist	Young Adults (18-20 yr)	1.6 (1.0)	0.709012	0.224192	0.316203	-0.709012	0.224192	-0.316203
ActiGraph GT3X+	Wrist	Young Adults (18-20 yr)	2.4 (1.5)	0.453025	0.225723	0.498258	-0.453025	0.225723	-0.498258
ActiGraph GT3X+	Wrist	Young Adults (18-20 yr)	3.2 (2.0)	0.32715	0.229218	0.700653	-0.32715	0.229218	-0.700653
ActiGraph GT3X+	Wrist	Young Adults (18-20 yr)	4.0 (2.5)	0.337275	0.24684	0.731866	-0.337275	0.24684	-0.731866
ActiGraph GT3X+	Wrist	Young Adults (18-20 yr)	4.8 (3.0)	0.379449	0.232544	0.612846	-0.379282	0.232829	-0.613869
ActiGraph GT3X+	Wrist	Young Adults (18-20 yr)	5.6 (3.5)	0.385307	0.22623	0.587142	-0.385307	0.22623	-0.587142
ActiGraph GT3X+	Wrist	Young Adults (18-20 yr)	6.4 (4.0)	0.394382	0.21686	0.549874	-0.394382	0.21686	-0.549874
ActiGraph GT3X+	Wrist	Young Adults (18-20 yr)	7.2 (4.5)	0.461072	0.200456	0.43476	-0.461072	0.200456	-0.43476
ActiGraph GT3X+	Wrist	Young Adults (18-20 yr)	8.0 (5.0)	0.487201	0.0289932	0.0595098	-0.487201	0.0289932	-0.0595098
ActiGraph GT3X+	Wrist	All Ages (6-20 yr)	0.8 (0.5)	0.888489	0.111497	0.12549	-0.888489	0.111497	-0.12549
ActiGraph GT3X+	Wrist	All Ages (6-20 yr)	1.6 (1.0)	0.704328	0.183993	0.261231	-0.704328	0.183993	-0.261231
ActiGraph GT3X+	Wrist	All Ages (6-20 yr)	2.4 (1.5)	0.495958	0.186955	0.376957	-0.495958	0.186955	-0.376957
ActiGraph GT3X+	Wrist	All Ages (6-20 yr)	3.2 (2.0)	0.383907	0.220228	0.573649	-0.383907	0.220228	-0.573649
ActiGraph GT3X+	Wrist	All Ages (6-20 yr)	4.0 (2.5)	0.376664	0.229312	0.608797	-0.376485	0.229607	-0.609871
ActiGraph GT3X+	Wrist	All Ages (6-20 yr)	4.8 (3.0)	0.380943	0.223216	0.585957	-0.380807	0.22345	-0.58678
ActiGraph GT3X+	Wrist	All Ages (6-20 yr)	5.6 (3.5)	0.414338	0.20068	0.484339	-0.414338	0.20068	-0.484339
ActiGraph GT3X+	Wrist	All Ages (6-20 yr)	6.4 (4.0)	0.453484	0.186865	0.412064	-0.453484	0.186865	-0.412064
ActiGraph GT3X+	Wrist	All Ages (6-20 yr)	7.2 (4.5)	0.487983	0.141017	0.28898	-0.487983	0.141017	-0.28898
ActiGraph GT3X+	Wrist	All Ages (6-20 yr)	8.0 (5.0)	0.469936	0.0776127	0.165156	-0.469936	0.0776127	-0.165156

## Sheet: ActivPAL
Device	Location	Age group	Speed, km/h (mph)	MAPE (%)	SD_MAPE	CoV_MAPE	MPE (%)	SD_MPE	CoV_MPE
ActivPAL	Thigh	Children (6-12 yr)	0.8 (0.5)	0.573394	0.262927	0.458545	-0.573394	0.262927	-0.458545
ActivPAL	Thigh	Children (6-12 yr)	1.6 (1.0)	0.10491	0.132563	1.26359	-0.0961644	0.13916	-1.4471
ActivPAL	Thigh	Children (6-12 yr)	2.4 (1.5)	0.028099	0.0818136	2.91162	-0.0142822	0.0853859	-5.97847
ActivPAL	Thigh	Children (6-12 yr)	3.2 (2.0)	0.0330025	0.0853056	2.58482	-0.00342698	0.0915255	-26.7073
ActivPAL	Thigh	Children (6-12 yr)	4.0 (2.5)	0.0263623	0.0780722	2.9615	-0.0142065	0.0812351	-5.71816
ActivPAL	Thigh	Children (6-12 yr)	4.8 (3.0)	0.033288	0.0925037	2.77889	-0.0124915	0.0976331	-7.81596
ActivPAL	Thigh	Children (6-12 yr)	5.6 (3.5)	0.0356425	0.0950186	2.66588	-0.0244006	0.0986103	-4.0413
ActivPAL	Thigh	Children (6-12 yr)	6.4 (4.0)	0.0900555	0.133601	1.48354	-0.0806461	0.139733	-1.73267
ActivPAL	Thigh	Children (6-12 yr)	7.2 (4.5)	0.117848	0.158085	1.34143	-0.101383	0.170299	-1.67976
ActivPAL	Thigh	Children (6-12 yr)	8.0 (5.0)
ActivPAL	Thigh	Adolescents (13-17 yr)	0.8 (0.5)	0.615343	0.287814	0.467729	-0.593348	0.331818	-0.55923
ActivPAL	Thigh	Adolescents (13-17 yr)	1.6 (1.0)	0.123831	0.181535	1.46599	-0.079807	0.205304	-2.5725
ActivPAL	Thigh	Adolescents (13-17 yr)	2.4 (1.5)	0.0459777	0.112113	2.43842	-0.0270334	0.118271	-4.37498
ActivPAL	Thigh	Adolescents (13-17 yr)	3.2 (2.0)	0.047611	0.115646	2.42897	-0.028246	0.121986	-4.3187
ActivPAL	Thigh	Adolescents (13-17 yr)	4.0 (2.5)	0.0500579	0.12058	2.4088	-0.0330477	0.126453	-3.82636
ActivPAL	Thigh	Adolescents (13-17 yr)	4.8 (3.0)	0.0455484	0.115683	2.53978	-0.0315656	0.120371	-3.81335
ActivPAL	Thigh	Adolescents (13-17 yr)	5.6 (3.5)	0.0539552	0.127511	2.36327	-0.0254769	0.136329	-5.35109
ActivPAL	Thigh	Adolescents (13-17 yr)	6.4 (4.0)	0.0720134	0.192735	2.67637	-0.0629523	0.195976	-3.11309
ActivPAL	Thigh	Adolescents (13-17 yr)	7.2 (4.5)	0.152033	0.311987	2.05211	-0.143213	0.316304	-2.20863
ActivPAL	Thigh	Adolescents (13-17 yr)	8.0 (5.0)	0.0697195	0.150055	2.15228	-0.0555572	0.156989	-2.82572
ActivPAL	Thigh	Young Adults (18-20 yr)	0.8 (0.5)	0.645133	0.314579	0.48762	-0.645133	0.314579	-0.48762
ActivPAL	Thigh	Young Adults (18-20 yr)	1.6 (1.0)	0.0925845	0.114325	1.23482	-0.087004	0.118811	-1.36558
ActivPAL	Thigh	Young Adults (18-20 yr)	2.4 (1.5)	0.0150004	0.0245249	1.63495	-0.0012262	0.0288911	-23.5616
ActivPAL	Thigh	Young Adults (18-20 yr)	3.2 (2.0)	0.0158345	0.0256486	1.6198	-0.000108678	0.0303228	-279.014
ActivPAL	Thigh	Young Adults (18-20 yr)	4.0 (2.5)	0.0123121	0.0189114	1.53599	-0.0019027	0.0226283	-11.8928
ActivPAL	Thigh	Young Adults (18-20 yr)	4.8 (3.0)	0.0114709	0.0111884	0.975376	0.000420984	0.0162036	38.4898
ActivPAL	Thigh	Young Adults (18-20 yr)	5.6 (3.5)	0.0128849	0.023356	1.81266	-0.00733957	0.025744	-3.50757
ActivPAL	Thigh	Young Adults (18-20 yr)	6.4 (4.0)	0.011914	0.0180265	1.51305	-1.76815e-05	0.0217566	-1230.48
ActivPAL	Thigh	Young Adults (18-20 yr)	7.2 (4.5)	0.0115682	0.00757783	0.655056	0.00589643	0.0127399	2.16062
ActivPAL	Thigh	Young Adults (18-20 yr)	8.0 (5.0)	0.136031	0.295822	2.17467	-0.0815065	0.317316	-3.89314
ActivPAL	Thigh	All Ages (6-20 yr)	0.8 (0.5)	0.602451	0.281569	0.467373	-0.594932	0.297259	-0.499652
ActivPAL	Thigh	All Ages (6-20 yr)	1.6 (1.0)	0.10885	0.147268	1.35294	-0.0886931	0.160325	-1.80764
ActivPAL	Thigh	All Ages (6-20 yr)	2.4 (1.5)	0.0315841	0.0865629	2.74071	-0.0159927	0.0907824	-5.6765
ActivPAL	Thigh	All Ages (6-20 yr)	3.2 (2.0)	0.0345274	0.0897098	2.59822	-0.0115077	0.0954831	-8.29733
ActivPAL	Thigh	All Ages (6-20 yr)	4.0 (2.5)	0.031698	0.0890629	2.80973	-0.0182021	0.0928	-5.09831
ActivPAL	Thigh	All Ages (6-20 yr)	4.8 (3.0)	0.0330607	0.0923758	2.79412	-0.0167886	0.0967073	-5.76028
ActivPAL	Thigh	All Ages (6-20 yr)	5.6 (3.5)	0.0371031	0.0990604	2.66987	-0.0205979	0.103806	-5.03965
ActivPAL	Thigh	All Ages (6-20 yr)	6.4 (4.0)	0.060294	0.146769	2.43422	-0.0503246	0.150525	-2.99107
ActivPAL	Thigh	All Ages (6-20 yr)	7.2 (4.5)	0.0978778	0.230941	2.35948	-0.0846794	0.236198	-2.78932
ActivPAL	Thigh	All Ages (6-20 yr)	8.0 (5.0)	0.111164	0.247207	2.2238	-0.0717755	0.262293	-3.65435

## Sheet: Digiwalker SW-200
Device	Location	Age group	Speed, km/h (mph)	MAPE (%)	SD_MAPE	CoV_MAPE	MPE (%)	SD_MPE	CoV_MPE
Digiwalker SW-200	Waist	Children (6-12 yr)	0.8 (0.5)	0.817482	0.16016	0.195918	-0.817482	0.16016	-0.195918
Digiwalker SW-200	Waist	Children (6-12 yr)	1.6 (1.0)	0.582828	0.281267	0.48259	-0.582828	0.281267	-0.48259
Digiwalker SW-200	Waist	Children (6-12 yr)	2.4 (1.5)	0.309645	0.259868	0.839243	-0.309645	0.259868	-0.839243
Digiwalker SW-200	Waist	Children (6-12 yr)	3.2 (2.0)	0.147374	0.213048	1.44563	-0.145178	0.214581	-1.47805
Digiwalker SW-200	Waist	Children (6-12 yr)	4.0 (2.5)	0.0780775	0.174486	2.23478	-0.0684835	0.178555	-2.60727
Digiwalker SW-200	Waist	Children (6-12 yr)	4.8 (3.0)	0.0712933	0.172786	2.42359	-0.0493816	0.180454	-3.65428
Digiwalker SW-200	Waist	Children (6-12 yr)	5.6 (3.5)	0.044523	0.169712	3.81178	-0.0233942	0.174013	-7.43832
Digiwalker SW-200	Waist	Children (6-12 yr)	6.4 (4.0)	0.0558701	0.199791	3.57599	-0.0340775	0.204846	-6.01117
Digiwalker SW-200	Waist	Children (6-12 yr)	7.2 (4.5)	0.0165019	0.0135624	0.821867	0.0102217	0.0192462	1.88287
Digiwalker SW-200	Waist	Children (6-12 yr)	8.0 (5.0)
Digiwalker SW-200	Waist	Adolescents (13-17 yr)	0.8 (0.5)	0.882887	0.0676454	0.0766184	-0.882887	0.0676454	-0.0766184
Digiwalker SW-200	Waist	Adolescents (13-17 yr)	1.6 (1.0)	0.660683	0.235114	0.355865	-0.660683	0.235114	-0.355865
Digiwalker SW-200	Waist	Adolescents (13-17 yr)	2.4 (1.5)	0.34659	0.218054	0.62914	-0.329805	0.243293	-0.737689
Digiwalker SW-200	Waist	Adolescents (13-17 yr)	3.2 (2.0)	0.144626	0.118109	0.816657	-0.130743	0.133681	-1.02247
Digiwalker SW-200	Waist	Adolescents (13-17 yr)	4.0 (2.5)	0.0490594	0.0683857	1.39394	-0.0353735	0.0765673	-2.16454
Digiwalker SW-200	Waist	Adolescents (13-17 yr)	4.8 (3.0)	0.0228147	0.03132	1.3728	-0.00257676	0.0388373	-15.0721
Digiwalker SW-200	Waist	Adolescents (13-17 yr)	5.6 (3.5)	0.0097393	0.0104819	1.07625	0.0046786	0.0135985	2.90654
Digiwalker SW-200	Waist	Adolescents (13-17 yr)	6.4 (4.0)	0.0178496	0.0296915	1.66342	0.00492191	0.0344222	6.99366
Digiwalker SW-200	Waist	Adolescents (13-17 yr)	7.2 (4.5)	0.0135739	0.0171746	1.26527	0.00248691	0.0219192	8.81386
Digiwalker SW-200	Waist	Adolescents (13-17 yr)	8.0 (5.0)	0.00972743	0.00463799	0.476795	0.0076493	0.00805261	1.05273
Digiwalker SW-200	Waist	Young Adults (18-20 yr)	0.8 (0.5)	0.863235	0.115371	0.13365	-0.863235	0.115371	-0.13365
Digiwalker SW-200	Waist	Young Adults (18-20 yr)	1.6 (1.0)	0.712736	0.243906	0.342211	-0.712736	0.243906	-0.342211
Digiwalker SW-200	Waist	Young Adults (18-20 yr)	2.4 (1.5)	0.335094	0.288293	0.860337	-0.325809	0.299192	-0.918306
Digiwalker SW-200	Waist	Young Adults (18-20 yr)	3.2 (2.0)	0.154028	0.139788	0.907544	-0.133157	0.160609	-1.20616
Digiwalker SW-200	Waist	Young Adults (18-20 yr)	4.0 (2.5)	0.0643038	0.0822411	1.27895	-0.036772	0.0983228	-2.67385
Digiwalker SW-200	Waist	Young Adults (18-20 yr)	4.8 (3.0)	0.0158597	0.0240971	1.51939	-0.00721111	0.0280939	-3.89592
Digiwalker SW-200	Waist	Young Adults (18-20 yr)	5.6 (3.5)	0.0211697	0.0356779	1.68532	-0.00675446	0.0411551	-6.09303
Digiwalker SW-200	Waist	Young Adults (18-20 yr)	6.4 (4.0)	0.0189278	0.0279688	1.47766	0.00161821	0.0339715	20.9932
Digiwalker SW-200	Waist	Young Adults (18-20 yr)	7.2 (4.5)	0.00998261	0.0135	1.35236	-0.00215758	0.0168177	-7.79474
Digiwalker SW-200	Waist	Young Adults (18-20 yr)	8.0 (5.0)	0.024998	0.059252	2.37027	0.0242238	0.0596082	2.46073
Digiwalker SW-200	Waist	All Ages (6-20 yr)	0.8 (0.5)	0.849228	0.128717	0.15157	-0.849228	0.128717	-0.15157
Digiwalker SW-200	Waist	All Ages (6-20 yr)	1.6 (1.0)	0.636093	0.261847	0.41165	-0.636093	0.261847	-0.41165
Digiwalker SW-200	Waist	All Ages (6-20 yr)	2.4 (1.5)	0.327806	0.250871	0.765301	-0.320031	0.260802	-0.814929
Digiwalker SW-200	Waist	All Ages (6-20 yr)	3.2 (2.0)	0.147814	0.16833	1.13879	-0.137515	0.176917	-1.28653
Digiwalker SW-200	Waist	All Ages (6-20 yr)	4.0 (2.5)	0.0647841	0.12677	1.95681	-0.0498256	0.13342	-2.67774
Digiwalker SW-200	Waist	All Ages (6-20 yr)	4.8 (3.0)	0.0408545	0.114063	2.79195	-0.0225036	0.119098	-5.29241
Digiwalker SW-200	Waist	All Ages (6-20 yr)	5.6 (3.5)	0.0252828	0.104465	4.13187	-0.0084121	0.10718	-12.7412
Digiwalker SW-200	Waist	All Ages (6-20 yr)	6.4 (4.0)	0.0294211	0.111145	3.77772	-0.00757155	0.114767	-15.1577
Digiwalker SW-200	Waist	All Ages (6-20 yr)	7.2 (4.5)	0.0129067	0.0152714	1.18322	0.00236893	0.0199319	8.41388
Digiwalker SW-200	Waist	All Ages (6-20 yr)	8.0 (5.0)	0.0192715	0.0466041	2.41829	0.0180084	0.04714	2.61767

## Sheet: NL-1000
Device	Location	Age group	Speed, km/h (mph)	MAPE (%)	SD_MAPE	CoV_MAPE	MPE (%)	SD_MPE	CoV_MPE
NL-1000	Waist	Children (6-12 yr)	0.8 (0.5)	0.892532	0.132013	0.147908	-0.892532	0.132013	-0.147908
NL-1000	Waist	Children (6-12 yr)	1.6 (1.0)	0.728628	0.240858	0.330564	-0.725074	0.251552	-0.346933
NL-1000	Waist	Children (6-12 yr)	2.4 (1.5)	0.368976	0.172234	0.46679	-0.368976	0.172234	-0.46679
NL-1000	Waist	Children (6-12 yr)	3.2 (2.0)	0.105509	0.0835198	0.791592	-0.101031	0.0889926	-0.880847
NL-1000	Waist	Children (6-12 yr)	4.0 (2.5)	0.0247188	0.0345709	1.39857	-0.0195255	0.0378143	-1.93666
NL-1000	Waist	Children (6-12 yr)	4.8 (3.0)	0.0478803	0.156584	3.27032	-0.0315266	0.160776	-5.09969
NL-1000	Waist	Children (6-12 yr)	5.6 (3.5)	0.0293501	0.0958426	3.2655	-0.0160721	0.0990313	-6.1617
NL-1000	Waist	Children (6-12 yr)	6.4 (4.0)	0.0119964	0.0125995	1.05027	-0.00163088	0.0174969	-10.7285
NL-1000	Waist	Children (6-12 yr)	7.2 (4.5)	0.0397798	0.0714869	1.79706	-0.0188901	0.0804497	-4.25882
NL-1000	Waist	Children (6-12 yr)	8.0 (5.0)
NL-1000	Waist	Adolescents (13-17 yr)	0.8 (0.5)	0.937304	0.0305949	0.0326414	-0.937304	0.0305949	-0.0326414
NL-1000	Waist	Adolescents (13-17 yr)	1.6 (1.0)	0.829268	0.179298	0.216212	-0.829268	0.179298	-0.216212
NL-1000	Waist	Adolescents (13-17 yr)	2.4 (1.5)	0.382206	0.239841	0.627518	-0.36002	0.272788	-0.757702
NL-1000	Waist	Adolescents (13-17 yr)	3.2 (2.0)	0.161262	0.138953	0.86166	-0.118143	0.177945	-1.50618
NL-1000	Waist	Adolescents (13-17 yr)	4.0 (2.5)	0.0404261	0.0699759	1.73096	-0.0255889	0.0768237	-3.00222
NL-1000	Waist	Adolescents (13-17 yr)	4.8 (3.0)	0.0171202	0.0328156	1.91677	-0.0100277	0.0356998	-3.56013
NL-1000	Waist	Adolescents (13-17 yr)	5.6 (3.5)	0.012352	0.0304495	2.46514	-0.00884486	0.0316802	-3.58177
NL-1000	Waist	Adolescents (13-17 yr)	6.4 (4.0)	0.0130269	0.0223064	1.71234	-0.00734457	0.0248363	-3.38158
NL-1000	Waist	Adolescents (13-17 yr)	7.2 (4.5)	0.0127238	0.0131022	1.02974	0.00368005	0.018061	4.90783
NL-1000	Waist	Adolescents (13-17 yr)	8.0 (5.0)	0.00666788	0.00689504	1.03407	0.005421	0.00810122	1.49441
NL-1000	Waist	Young Adults (18-20 yr)	0.8 (0.5)	0.923576	0.103353	0.111906	-0.923576	0.103353	-0.111906
NL-1000	Waist	Young Adults (18-20 yr)	1.6 (1.0)	0.84825	0.171886	0.202636	-0.84825	0.171886	-0.202636
NL-1000	Waist	Young Adults (18-20 yr)	2.4 (1.5)	0.333418	0.249785	0.749165	-0.287231	0.303818	-1.05775
NL-1000	Waist	Young Adults (18-20 yr)	3.2 (2.0)	0.129396	0.131234	1.0142	-0.099669	0.155974	-1.56492
NL-1000	Waist	Young Adults (18-20 yr)	4.0 (2.5)	0.0842286	0.205126	2.43535	-0.0770202	0.208062	-2.70139
NL-1000	Waist	Young Adults (18-20 yr)	4.8 (3.0)	0.0594994	0.206397	3.46889	-0.0505485	0.208877	-4.1322
NL-1000	Waist	Young Adults (18-20 yr)	5.6 (3.5)	0.0175823	0.0339856	1.93294	-0.0137896	0.0357689	-2.5939
NL-1000	Waist	Young Adults (18-20 yr)	6.4 (4.0)	0.0176022	0.0287196	1.63159	-0.0121719	0.0315253	-2.59001
NL-1000	Waist	Young Adults (18-20 yr)	7.2 (4.5)	0.0102452	0.0128503	1.25428	-0.0045425	0.0159505	-3.5114
NL-1000	Waist	Young Adults (18-20 yr)	8.0 (5.0)	0.0231605	0.0573892	2.47789	0.0191401	0.0590126	3.08319
NL-1000	Waist	All Ages (6-20 yr)	0.8 (0.5)	0.914206	0.103255	0.112945	-0.914206	0.103255	-0.112945
NL-1000	Waist	All Ages (6-20 yr)	1.6 (1.0)	0.787573	0.21359	0.2712	-0.785963	0.21949	-0.279263
NL-1000	Waist	All Ages (6-20 yr)	2.4 (1.5)	0.366157	0.213536	0.583181	-0.348801	0.241071	-0.691143
NL-1000	Waist	All Ages (6-20 yr)	3.2 (2.0)	0.130318	0.117733	0.903427	-0.106799	0.139597	-1.3071
NL-1000	Waist	All Ages (6-20 yr)	4.0 (2.5)	0.0432717	0.107753	2.49015	-0.0342196	0.110989	-3.24344
NL-1000	Waist	All Ages (6-20 yr)	4.8 (3.0)	0.0389149	0.139869	3.59423	-0.0276713	0.142546	-5.1514
NL-1000	Waist	All Ages (6-20 yr)	5.6 (3.5)	0.0198599	0.063091	3.17681	-0.01271	0.0649298	-5.10858
NL-1000	Waist	All Ages (6-20 yr)	6.4 (4.0)	0.0140207	0.0219784	1.56757	-0.00702235	0.0251428	-3.58039
NL-1000	Waist	All Ages (6-20 yr)	7.2 (4.5)	0.0169869	0.0337947	1.98946	-0.00337104	0.0377439	-11.1965
NL-1000	Waist	All Ages (6-20 yr)	8.0 (5.0)	0.0169758	0.0453868	2.67362	0.0139954	0.0464588	3.31957

## Sheet: SenseWear
Device	Location	Age group	Speed, km/h (mph)	MAPE (%)	SD_MAPE	CoV_MAPE	MPE (%)	SD_MPE	CoV_MPE
SenseWear	Arm	Children (6-12 yr)	0.8 (0.5)	0.983675	0.020583	0.0209246	-0.983675	0.020583	-0.0209246
SenseWear	Arm	Children (6-12 yr)	1.6 (1.0)	0.954259	0.073855	0.0773951	-0.954259	0.073855	-0.0773951
SenseWear	Arm	Children (6-12 yr)	2.4 (1.5)	0.864244	0.209253	0.242123	-0.864244	0.209253	-0.242123
SenseWear	Arm	Children (6-12 yr)	3.2 (2.0)	0.757223	0.333097	0.439892	-0.757223	0.333097	-0.439892
SenseWear	Arm	Children (6-12 yr)	4.0 (2.5)	0.671581	0.413487	0.615693	-0.671277	0.41399	-0.61672
SenseWear	Arm	Children (6-12 yr)	4.8 (3.0)	0.617615	0.428821	0.694318	-0.605358	0.446366	-0.737359
SenseWear	Arm	Children (6-12 yr)	5.6 (3.5)	0.639596	0.428214	0.669506	-0.637922	0.430779	-0.675285
SenseWear	Arm	Children (6-12 yr)	6.4 (4.0)	0.611858	0.406198	0.663877	-0.605051	0.416701	-0.688703
SenseWear	Arm	Children (6-12 yr)	7.2 (4.5)	0.826087	0.290312	0.35143	-0.823789	0.297481	-0.361114
SenseWear	Arm	Children (6-12 yr)	8.0 (5.0)
SenseWear	Arm	Adolescents (13-17 yr)	0.8 (0.5)	0.989069	0.00717506	0.00725436	-0.989069	0.00717506	-0.00725436
SenseWear	Arm	Adolescents (13-17 yr)	1.6 (1.0)	0.975716	0.0573711	0.058799	-0.975716	0.0573711	-0.058799
SenseWear	Arm	Adolescents (13-17 yr)	2.4 (1.5)	0.895582	0.222756	0.248728	-0.895582	0.222756	-0.248728
SenseWear	Arm	Adolescents (13-17 yr)	3.2 (2.0)	0.77172	0.339554	0.439996	-0.77172	0.339554	-0.439996
SenseWear	Arm	Adolescents (13-17 yr)	4.0 (2.5)	0.727437	0.408138	0.561063	-0.725935	0.410874	-0.565993
SenseWear	Arm	Adolescents (13-17 yr)	4.8 (3.0)	0.659113	0.441156	0.669317	-0.65641	0.445274	-0.678348
SenseWear	Arm	Adolescents (13-17 yr)	5.6 (3.5)	0.620083	0.457887	0.738429	-0.617864	0.460962	-0.746057
SenseWear	Arm	Adolescents (13-17 yr)	6.4 (4.0)	0.606963	0.431105	0.710266	-0.604386	0.43482	-0.71944
SenseWear	Arm	Adolescents (13-17 yr)	7.2 (4.5)	0.582419	0.427477	0.73397	-0.577618	0.434209	-0.751723
SenseWear	Arm	Adolescents (13-17 yr)	8.0 (5.0)	0.512959	0.417198	0.813316	-0.502784	0.431806	-0.858831
SenseWear	Arm	Young Adults (18-20 yr)	0.8 (0.5)	0.991895	0.00734879	0.00740884	-0.991895	0.00734879	-0.00740884
SenseWear	Arm	Young Adults (18-20 yr)	1.6 (1.0)	0.985749	0.0119693	0.0121423	-0.985749	0.0119693	-0.0121423
SenseWear	Arm	Young Adults (18-20 yr)	2.4 (1.5)	0.857292	0.282054	0.329006	-0.850441	0.302921	-0.356193
SenseWear	Arm	Young Adults (18-20 yr)	3.2 (2.0)	0.653609	0.404499	0.61887	-0.639127	0.427965	-0.669609
SenseWear	Arm	Young Adults (18-20 yr)	4.0 (2.5)	0.579954	0.469905	0.810245	-0.577606	0.472912	-0.818744
SenseWear	Arm	Young Adults (18-20 yr)	4.8 (3.0)	0.560576	0.472574	0.843015	-0.556669	0.477378	-0.857561
SenseWear	Arm	Young Adults (18-20 yr)	5.6 (3.5)	0.552108	0.475073	0.860471	-0.550556	0.476951	-0.866309
SenseWear	Arm	Young Adults (18-20 yr)	6.4 (4.0)	0.54293	0.467572	0.861202	-0.538886	0.472437	-0.876692
SenseWear	Arm	Young Adults (18-20 yr)	7.2 (4.5)	0.526874	0.456782	0.866966	-0.517979	0.46743	-0.902411
SenseWear	Arm	Young Adults (18-20 yr)	8.0 (5.0)	0.642493	0.394348	0.613778	-0.59751	0.466355	-0.780498
SenseWear	Arm	All Ages (6-20 yr)	0.8 (0.5)	0.987205	0.0151452	0.0153415	-0.987205	0.0151452	-0.0153415
SenseWear	Arm	All Ages (6-20 yr)	1.6 (1.0)	0.968054	0.0612547	0.063276	-0.968054	0.0612547	-0.063276
SenseWear	Arm	All Ages (6-20 yr)	2.4 (1.5)	0.873693	0.229119	0.262241	-0.872263	0.234549	-0.268897
SenseWear	Arm	All Ages (6-20 yr)	3.2 (2.0)	0.740348	0.351266	0.474461	-0.737272	0.357734	-0.485212
SenseWear	Arm	All Ages (6-20 yr)	4.0 (2.5)	0.671393	0.424009	0.631536	-0.670219	0.42588	-0.635434
SenseWear	Arm	All Ages (6-20 yr)	4.8 (3.0)	0.620562	0.440533	0.709893	-0.613735	0.450088	-0.733358
SenseWear	Arm	All Ages (6-20 yr)	5.6 (3.5)	0.610406	0.448003	0.733943	-0.608551	0.450546	-0.740359
SenseWear	Arm	All Ages (6-20 yr)	6.4 (4.0)	0.590231	0.430261	0.728971	-0.585984	0.436099	-0.744215
SenseWear	Arm	All Ages (6-20 yr)	7.2 (4.5)	0.60953	0.422938	0.693876	-0.603811	0.431218	-0.714161
SenseWear	Arm	All Ages (6-20 yr)	8.0 (5.0)	0.593918	0.394359	0.663996	-0.561988	0.441461	-0.785536

[truncated: 1 more sheets: StepWatch]
